# Supplementary material for: Multiple genotype–phenotype association study reveals intronic variant pair on SIDT2 associated with metabolic syndrome in a Korean population
Source: Hum Genomics. 2018 Nov 1;12:48. doi: 10.1186/s40246-018-0180-4 (PMC6211397; doi:10.1186/s40246-018-0180-4)
Supplement: Supplementary file 2 — MFQLS results. (TXT 16795 kb) [file 40246_2018_180_MOESM2_ESM.txt]

Additional file 2. MFQLS results.
PAIR	GINV	STAT_MFQLS	P_MFQLS
SNP_A-1909444,SNP_A-4303947	0	15.9115	0.195325
SNP_A-4303947,SNP_A-1886933	0	11.4351	0.492042
SNP_A-1886933,SNP_A-2116190	0	6.59615	0.883108
SNP_A-2116190,SNP_A-1902458	0	12.4816	0.40782
SNP_A-1902458,SNP_A-2131660	0	12.385	0.415279
SNP_A-2131660,SNP_A-2291997	0	7.14898	0.847614
SNP_A-2291997,SNP_A-4277872	0	5.97326	0.917424
SNP_A-4277872,SNP_A-1866065	0	5.95932	0.918119
SNP_A-1866065,SNP_A-2288244	0	14.9162	0.246049
SNP_A-2288244,SNP_A-1783407	0	6.45192	0.891612
SNP_A-1783407,SNP_A-2082515	0	11.7683	0.464461
SNP_A-2082515,SNP_A-1910751	0	16.8805	0.154148
SNP_A-1910751,SNP_A-2235839	0	18.1053	0.11253
SNP_A-2235839,SNP_A-2081399	0	13.2034	0.354432
SNP_A-2081399,SNP_A-1919019	0	11.0024	0.528712
SNP_A-1919019,SNP_A-1815933	0	20.3206	0.0612596
SNP_A-1815933,SNP_A-2223642	0	20.79	0.0535413
SNP_A-2223642,SNP_A-1856955	0	17.1511	0.144001
SNP_A-1856955,SNP_A-2115098	0	17.0676	0.14707
SNP_A-2115098,SNP_A-1908463	0	11.4278	0.492656
SNP_A-1908463,SNP_A-2131370	0	5.8073	0.925483
SNP_A-2131370,SNP_A-2203009	0	6.49176	0.889295
SNP_A-2203009,SNP_A-2098546	0	7.92836	0.790703
SNP_A-2098546,SNP_A-2264565	0	9.69798	0.642437
SNP_A-2264565,SNP_A-1788728	0	6.20305	0.905502
SNP_A-1788728,SNP_A-1842509	0	7.6622	0.81094
SNP_A-1842509,SNP_A-4250389	0	9.21831	0.684179
SNP_A-4250389,SNP_A-4253500	0	8.12846	0.775013
SNP_A-4253500,SNP_A-1897923	0	16.9523	0.151402
SNP_A-1897923,SNP_A-2153291	0	20.0869	0.0654602
SNP_A-2153291,SNP_A-2266306	0	13.2192	0.353314
SNP_A-2266306,SNP_A-1944185	0	7.01507	0.856616
SNP_A-1944185,SNP_A-1967418	0	5.51597	0.938493
SNP_A-1967418,SNP_A-1999840	0	5.05268	0.956196
SNP_A-1999840,SNP_A-2258566	0	5.76006	0.927691
SNP_A-2258566,SNP_A-2082194	0	8.60605	0.73616
SNP_A-2082194,SNP_A-4248380	0	9.6344	0.647999
SNP_A-4248380,SNP_A-4249114	0	5.68389	0.931171
SNP_A-4249114,SNP_A-4273679	0	9.06909	0.697018
SNP_A-4273679,SNP_A-2135694	0	15.4456	0.217966
SNP_A-2135694,SNP_A-2233800	0	10.7925	0.546778
SNP_A-2233800,SNP_A-2081228	0	11.9079	0.453103
SNP_A-2081228,SNP_A-1999841	0	14.0794	0.295669
SNP_A-1999841,SNP_A-4257323	0	14.0174	0.299601
SNP_A-4257323,SNP_A-4289828	0	11.1259	0.518158
SNP_A-4289828,SNP_A-4288072	0	14.3319	0.280017
SNP_A-4288072,SNP_A-2088240	0	16.6316	0.16399
SNP_A-2088240,SNP_A-1789472	0	16.2667	0.179324
SNP_A-1789472,SNP_A-2236488	0	13.0136	0.36805
SNP_A-2236488,SNP_A-1899497	0	12.2787	0.423565
SNP_A-1899497,SNP_A-1934233	0	9.50573	0.659234
SNP_A-1934233,SNP_A-2108356	0	8.36767	0.755779
SNP_A-2108356,SNP_A-1892055	0	8.73156	0.725671
SNP_A-1892055,SNP_A-1876193	0	7.0506	0.854252
SNP_A-1876193,SNP_A-4263484	0	7.48197	0.824191
SNP_A-4263484,SNP_A-2305014	0	5.2795	0.947986
SNP_A-2305014,SNP_A-4245307	0	4.27491	0.977949
SNP_A-4245307,SNP_A-2179242	0	3.30399	0.992991
SNP_A-2179242,SNP_A-1783583	0	3.09636	0.994825
SNP_A-1783583,SNP_A-2223929	0	7.34199	0.834211
SNP_A-2223929,SNP_A-1810741	0	8.40502	0.752733
SNP_A-1810741,SNP_A-1935136	0	8.29042	0.762043
SNP_A-1935136,SNP_A-2297747	0	8.86949	0.714036
SNP_A-2297747,SNP_A-4250123	0	8.63575	0.733687
SNP_A-4250123,SNP_A-2120072	0	7.77805	0.802226
SNP_A-2120072,SNP_A-1795101	0	12.0273	0.443487
SNP_A-1795101,SNP_A-1794434	0	13.0232	0.367355
SNP_A-1794434,SNP_A-2060958	0	11.1474	0.516327
SNP_A-2060958,SNP_A-1881657	0	12.5774	0.40049
SNP_A-1881657,SNP_A-2141751	0	11.8879	0.454723
SNP_A-2141751,SNP_A-2126681	0	11.6639	0.473038
SNP_A-2126681,SNP_A-2032142	0	11.1181	0.518825
SNP_A-2032142,SNP_A-2303833	0	8.95225	0.707003
SNP_A-2303833,SNP_A-4280195	0	7.19515	0.844453
SNP_A-4280195,SNP_A-2248375	0	13.6533	0.323393
SNP_A-2248375,SNP_A-2144035	0	8.57884	0.73842
SNP_A-2144035,SNP_A-4290768	0	13.2436	0.351589
SNP_A-4290768,SNP_A-4297122	0	7.14543	0.847855
SNP_A-4297122,SNP_A-2025945	0	9.59111	0.651783
SNP_A-2025945,SNP_A-4264431	0	6.40014	0.894584
SNP_A-4264431,SNP_A-4285581	0	16.13	0.185353
SNP_A-4285581,SNP_A-2171380	0	19.3298	0.0808744
SNP_A-2171380,SNP_A-1898515	0	7.07136	0.852862
SNP_A-1898515,SNP_A-4242198	0	13.3739	0.342457
SNP_A-4242198,SNP_A-1879486	0	11.8579	0.457159
SNP_A-1879486,SNP_A-1789409	0	13.3516	0.344012
SNP_A-1789409,SNP_A-4290582	0	14.3697	0.277727
SNP_A-4290582,SNP_A-1897613	0	15.3842	0.221094
SNP_A-1897613,SNP_A-2197660	0	12.4572	0.409696
SNP_A-2197660,SNP_A-2246660	0	11.2826	0.504867
SNP_A-2246660,SNP_A-4274299	0	11.6399	0.475014
SNP_A-4274299,SNP_A-4278610	0	13.1084	0.361213
SNP_A-4278610,SNP_A-2222010	0	15.1946	0.230964
SNP_A-2222010,SNP_A-1980898	0	21.5641	0.0427061
SNP_A-1980898,SNP_A-1795521	0	23.1655	0.0263535
SNP_A-1795521,SNP_A-2239921	0	19.5587	0.0759077
SNP_A-2239921,SNP_A-2107218	0	21.1967	0.0475738
SNP_A-2107218,SNP_A-2256968	0	13.0989	0.361894
SNP_A-2256968,SNP_A-1858853	0	14.5515	0.266884
SNP_A-1858853,SNP_A-2249117	0	10.2994	0.589715
SNP_A-2249117,SNP_A-2294706	0	4.62032	0.969475
SNP_A-2294706,SNP_A-2258684	0	11.1336	0.517506
SNP_A-2258684,SNP_A-2275275	0	11.8962	0.454048
SNP_A-2275275,SNP_A-2307841	0	11.2178	0.51035
SNP_A-2307841,SNP_A-2200887	0	11.9784	0.447414
SNP_A-2200887,SNP_A-4278886	0	7.92373	0.791062
SNP_A-4278886,SNP_A-2280024	0	6.82109	0.869206
SNP_A-2280024,SNP_A-4292618	0	10.1638	0.601591
SNP_A-4292618,SNP_A-1983139	0	12.4697	0.40873
SNP_A-1983139,SNP_A-2261324	0	14.4058	0.27555
SNP_A-2261324,SNP_A-4289162	0	13.4734	0.335589
SNP_A-4289162,SNP_A-2121707	0	13.271	0.349652
SNP_A-2121707,SNP_A-2270805	0	4.74357	0.966
SNP_A-2270805,SNP_A-1857595	0	7.74243	0.804921
SNP_A-1857595,SNP_A-2098079	0	9.8742	0.626996
SNP_A-2098079,SNP_A-1828771	0	8.6175	0.735207
SNP_A-1828771,SNP_A-1896118	0	9.2169	0.684302
SNP_A-1896118,SNP_A-2176877	0	7.70004	0.80811
SNP_A-2176877,SNP_A-2219183	0	12.1811	0.431245
SNP_A-2219183,SNP_A-4294186	0	14.7184	0.257201
SNP_A-4294186,SNP_A-1895403	0	14.4381	0.273611
SNP_A-1895403,SNP_A-1888140	0	9.87681	0.626767
SNP_A-1888140,SNP_A-4265735	0	12.2395	0.426643
SNP_A-4265735,SNP_A-2159748	0	11.3207	0.501656
SNP_A-2159748,SNP_A-2309606	0	8.46859	0.747524
SNP_A-2309606,SNP_A-2298997	0	9.23849	0.682437
SNP_A-2298997,SNP_A-1902890	0	20.8065	0.0532868
SNP_A-1902890,SNP_A-2029389	0	17.7527	0.123408
SNP_A-2029389,SNP_A-1930492	0	20.6483	0.0557734
SNP_A-1930492,SNP_A-2049610	0	14.3467	0.279118
SNP_A-2049610,SNP_A-2021998	0	23.4472	0.0241604
SNP_A-2021998,SNP_A-2096207	0	7.53639	0.82023
SNP_A-2096207,SNP_A-1829235	0	7.38326	0.831282
SNP_A-1829235,SNP_A-4239524	0	20.0767	0.0656487
SNP_A-4239524,SNP_A-2255425	0	24.9177	0.0152177
SNP_A-2255425,SNP_A-4246522	0	17.9623	0.116839
SNP_A-4246522,SNP_A-2141050	0	17.4487	0.133483
SNP_A-2141050,SNP_A-2022199	0	13.4555	0.336818
SNP_A-2022199,SNP_A-1930718	0	10.7962	0.546465
SNP_A-1930718,SNP_A-2159368	0	11.185	0.513137
SNP_A-2159368,SNP_A-2051007	0	11.5037	0.486316
SNP_A-2051007,SNP_A-2253579	0	13.0279	0.367015
SNP_A-2253579,SNP_A-1823328	0	13.1418	0.358817
SNP_A-1823328,SNP_A-2283408	0	7.38545	0.831126
SNP_A-2283408,SNP_A-1995832	0	6.93125	0.862123
SNP_A-1995832,SNP_A-1811530	0	9.09152	0.695094
SNP_A-1811530,SNP_A-1995893	0	9.40347	0.668137
SNP_A-1995893,SNP_A-1869884	0	10.0248	0.613783
SNP_A-1869884,SNP_A-2226544	0	10.4273	0.578528
SNP_A-2226544,SNP_A-1953724	0	9.9104	0.623821
SNP_A-1953724,SNP_A-1960639	0	9.7287	0.639748
SNP_A-1960639,SNP_A-1804349	0	9.90236	0.624526
SNP_A-1804349,SNP_A-2164723	0	10.0658	0.610184
SNP_A-2164723,SNP_A-1997922	0	9.79327	0.634092
SNP_A-1997922,SNP_A-2022696	0	4.39803	0.975137
SNP_A-2022696,SNP_A-4296040	0	6.93438	0.861919
SNP_A-4296040,SNP_A-2229449	0	8.94934	0.707251
SNP_A-2229449,SNP_A-2115909	0	12.4308	0.411732
SNP_A-2115909,SNP_A-2173506	0	15.6309	0.20873
SNP_A-2173506,SNP_A-4296528	0	16.6932	0.161508
SNP_A-4296528,SNP_A-4294241	0	9.93252	0.621881
SNP_A-4294241,SNP_A-2270688	0	12.0091	0.444946
SNP_A-2270688,SNP_A-4275079	0	18.072	0.113522
SNP_A-4275079,SNP_A-2169459	0	13.7515	0.316861
SNP_A-2169459,SNP_A-2288864	0	13.9836	0.301758
SNP_A-2288864,SNP_A-1828711	0	12.5106	0.405593
SNP_A-1828711,SNP_A-1832229	0	9.83517	0.630419
SNP_A-1832229,SNP_A-4299839	0	6.81932	0.869319
SNP_A-4299839,SNP_A-4255070	0	7.78735	0.80152
SNP_A-4255070,SNP_A-1932907	0	6.51212	0.888102
SNP_A-1932907,SNP_A-1847696	0	11.3303	0.500842
SNP_A-1847696,SNP_A-4204421	0	14.3342	0.279876
SNP_A-4204421,SNP_A-1952786	0	12.7431	0.387984
SNP_A-1952786,SNP_A-2075978	0	12.4605	0.409436
SNP_A-2075978,SNP_A-2212837	0	7.71875	0.806705
SNP_A-2212837,SNP_A-1851218	0	4.55334	0.971262
SNP_A-1851218,SNP_A-2093992	0	6.84038	0.867979
SNP_A-2093992,SNP_A-4243903	0	14.4327	0.273931
SNP_A-4243903,SNP_A-4300576	0	13.7534	0.316733
SNP_A-4300576,SNP_A-4298325	0	14.1792	0.289409
SNP_A-4298325,SNP_A-2089107	0	11.2195	0.510211
SNP_A-2089107,SNP_A-2165952	0	8.55399	0.740479
SNP_A-2165952,SNP_A-2121378	0	9.69183	0.642976
SNP_A-2121378,SNP_A-2160381	0	7.37912	0.831577
SNP_A-2160381,SNP_A-2179158	0	7.33236	0.834891
SNP_A-2179158,SNP_A-2212255	0	15.1409	0.233819
SNP_A-2212255,SNP_A-2204741	0	11.7386	0.466892
SNP_A-2204741,SNP_A-1791890	0	15.4107	0.21974
SNP_A-1791890,SNP_A-2202358	0	21.0274	0.0499807
SNP_A-2202358,SNP_A-2254182	0	19.4989	0.0771781
SNP_A-2254182,SNP_A-4241619	0	15.5384	0.213303
SNP_A-4241619,SNP_A-2081295	0	11.9149	0.452538
SNP_A-2081295,SNP_A-2081492	0	17.3598	0.136558
SNP_A-2081492,SNP_A-2021209	0	16.1531	0.184325
SNP_A-2021209,SNP_A-1952157	0	12.5	0.406401
SNP_A-1952157,SNP_A-1888945	0	9.80113	0.633402
SNP_A-1888945,SNP_A-4239115	0	15.8146	0.199876
SNP_A-4239115,SNP_A-2095586	0	16.2977	0.177977
SNP_A-2095586,SNP_A-4243397	0	7.06803	0.853086
SNP_A-4243397,SNP_A-4273789	0	13.6854	0.32125
SNP_A-4273789,SNP_A-1913437	0	12.8871	0.377299
SNP_A-1913437,SNP_A-2154190	0	9.15898	0.689295
SNP_A-2154190,SNP_A-2104391	0	7.88533	0.794026
SNP_A-2104391,SNP_A-1789385	0	7.08631	0.851857
SNP_A-1789385,SNP_A-1810354	0	6.51108	0.888163
SNP_A-1810354,SNP_A-2238404	0	3.64713	0.988996
SNP_A-2238404,SNP_A-1955086	0	1.62789	0.999798
SNP_A-1955086,SNP_A-2044741	0	2.56564	0.997911
SNP_A-2044741,SNP_A-2247654	0	9.26541	0.68011
SNP_A-2247654,SNP_A-2211019	0	9.35283	0.672535
SNP_A-2211019,SNP_A-2000230	0	2.98963	0.995617
SNP_A-2000230,SNP_A-2000332	0	4.5831	0.970476
SNP_A-2000332,SNP_A-2221007	0	3.43413	0.991626
SNP_A-2221007,SNP_A-1814581	0	2.54135	0.998007
SNP_A-1814581,SNP_A-1912819	0	7.90383	0.7926
SNP_A-1912819,SNP_A-4287802	0	11.5635	0.481339
SNP_A-4287802,SNP_A-1903550	0	10.0851	0.608497
SNP_A-1903550,SNP_A-4291350	0	10.2137	0.59722
SNP_A-4291350,SNP_A-4268173	0	12.9252	0.3745
SNP_A-4268173,SNP_A-1929183	0	11.7717	0.464189
SNP_A-1929183,SNP_A-4201952	0	7.81033	0.799771
SNP_A-4201952,SNP_A-2309594	0	9.81414	0.632262
SNP_A-2309594,SNP_A-1784353	0	12.1296	0.43533
SNP_A-1784353,SNP_A-2255224	0	10.0741	0.60946
SNP_A-2255224,SNP_A-4197846	0	7.23472	0.841721
SNP_A-4197846,SNP_A-4277191	0	14.4708	0.271657
SNP_A-4277191,SNP_A-4279993	0	17.5701	0.129381
SNP_A-4279993,SNP_A-4294897	0	7.31647	0.836011
SNP_A-4294897,SNP_A-1904589	0	3.35139	0.992514
SNP_A-1904589,SNP_A-1858547	0	13.7653	0.315945
SNP_A-1858547,SNP_A-1879998	0	14.037	0.298349
SNP_A-1879998,SNP_A-1930648	0	4.37123	0.975769
SNP_A-1930648,SNP_A-1924023	0	4.10145	0.981535
SNP_A-1924023,SNP_A-1935170	0	13.3143	0.346613
SNP_A-1935170,SNP_A-4292691	0	8.83746	0.716747
SNP_A-4292691,SNP_A-2274767	0	16.0785	0.187669
SNP_A-2274767,SNP_A-2226226	0	11.4249	0.492901
SNP_A-2226226,SNP_A-2177190	0	11.5752	0.480373
SNP_A-2177190,SNP_A-1841141	0	16.7309	0.160002
SNP_A-1841141,SNP_A-1781231	0	9.56683	0.653904
SNP_A-1781231,SNP_A-2197864	0	8.64007	0.733326
SNP_A-2197864,SNP_A-4235605	0	13.0692	0.364028
SNP_A-4235605,SNP_A-2115168	0	6.76088	0.873003
SNP_A-2115168,SNP_A-2113838	0	18.91	0.0907244
SNP_A-2113838,SNP_A-1873010	0	17.2609	0.140044
SNP_A-1873010,SNP_A-4295391	0	20.8782	0.0521925
SNP_A-4295391,SNP_A-1786607	0	20.9199	0.0515659
SNP_A-1786607,SNP_A-1946995	0	4.80968	0.964035
SNP_A-1946995,SNP_A-2234002	0	4.54182	0.971562
SNP_A-2234002,SNP_A-1844141	0	6.06192	0.912928
SNP_A-1844141,SNP_A-1907153	0	7.66934	0.810407
SNP_A-1907153,SNP_A-1833376	0	8.68905	0.729235
SNP_A-1833376,SNP_A-1805218	0	8.46542	0.747784
SNP_A-1805218,SNP_A-4260495	0	6.66878	0.878703
SNP_A-4260495,SNP_A-2070647	0	6.95442	0.860611
SNP_A-2070647,SNP_A-4285147	0	10.3215	0.587776
SNP_A-4285147,SNP_A-2304666	0	8.98064	0.704583
SNP_A-2304666,SNP_A-1882593	0	7.94783	0.789194
SNP_A-1882593,SNP_A-4255408	0	8.94226	0.707855
SNP_A-4255408,SNP_A-1912222	0	9.5842	0.652387
SNP_A-1912222,SNP_A-4284768	0	12.6788	0.392815
SNP_A-4284768,SNP_A-2177494	0	8.44805	0.74921
SNP_A-2177494,SNP_A-2002663	0	4.0719	0.982104
SNP_A-2002663,SNP_A-2294390	0	5.55823	0.936696
SNP_A-2294390,SNP_A-2167608	0	6.46431	0.890894
SNP_A-2167608,SNP_A-2067253	0	15.0666	0.237817
SNP_A-2067253,SNP_A-4284254	0	14.2094	0.287539
SNP_A-4284254,SNP_A-4294899	0	8.24995	0.765305
SNP_A-4294899,SNP_A-2287666	0	16.6342	0.163884
SNP_A-2287666,SNP_A-4247181	0	12.6109	0.397943
SNP_A-4247181,SNP_A-2248619	0	8.8029	0.719667
SNP_A-2248619,SNP_A-2104617	0	6.41587	0.893686
SNP_A-2104617,SNP_A-4271117	0	7.20178	0.843996
SNP_A-4271117,SNP_A-2024655	0	7.60873	0.814911
SNP_A-2024655,SNP_A-1936327	0	6.1541	0.908116
SNP_A-1936327,SNP_A-2092311	0	5.34137	0.945595
SNP_A-2092311,SNP_A-1958598	0	5.71576	0.929727
SNP_A-1958598,SNP_A-2177906	0	4.83133	0.963376
SNP_A-2177906,SNP_A-2090595	0	10.992	0.529601
SNP_A-2090595,SNP_A-2075393	0	15.8473	0.198331
SNP_A-2075393,SNP_A-4304684	0	17.6371	0.127163
SNP_A-4304684,SNP_A-2274978	0	14.1406	0.291818
SNP_A-2274978,SNP_A-1882059	0	17.5617	0.129661
SNP_A-1882059,SNP_A-2114191	0	16.4494	0.17151
SNP_A-2114191,SNP_A-1883952	0	15.6474	0.207922
SNP_A-1883952,SNP_A-2193738	0	7.85202	0.796585
SNP_A-2193738,SNP_A-2289127	0	12.8328	0.38131
SNP_A-2289127,SNP_A-4268026	0	14.0261	0.299042
SNP_A-4268026,SNP_A-2289938	0	16.6131	0.164741
SNP_A-2289938,SNP_A-4242215	0	15.1612	0.23274
SNP_A-4242215,SNP_A-1925788	0	10.5585	0.567081
SNP_A-1925788,SNP_A-1915912	0	16.2396	0.180507
SNP_A-1915912,SNP_A-1864366	0	17.6247	0.127569
SNP_A-1864366,SNP_A-1881843	0	14.0045	0.300423
SNP_A-1881843,SNP_A-2296383	0	17.0809	0.146579
SNP_A-2296383,SNP_A-2255207	0	12.1463	0.434003
SNP_A-2255207,SNP_A-2004169	0	12.4356	0.411356
SNP_A-2004169,SNP_A-2004249	0	12.3678	0.416613
SNP_A-2004249,SNP_A-4268681	0	11.6524	0.473982
SNP_A-4268681,SNP_A-2004332	0	13.649	0.323679
SNP_A-2004332,SNP_A-2290345	0	11.5876	0.479339
SNP_A-2290345,SNP_A-1905260	0	10.0045	0.615565
SNP_A-1905260,SNP_A-2303721	0	15.229	0.229151
SNP_A-2303721,SNP_A-2090428	0	22.4333	0.0329407
SNP_A-2090428,SNP_A-4238096	0	15.3408	0.223326
SNP_A-4238096,SNP_A-2245118	0	23.9475	0.020678
SNP_A-2245118,SNP_A-4282340	0	22.4056	0.0332178
SNP_A-4282340,SNP_A-2025576	0	18.0745	0.113449
SNP_A-2025576,SNP_A-2219621	0	21.1753	0.0478721
SNP_A-2219621,SNP_A-4268770	0	20.9778	0.0507065
SNP_A-4268770,SNP_A-2149899	0	17.66	0.12641
SNP_A-2149899,SNP_A-2222907	0	12.87	0.378563
SNP_A-2222907,SNP_A-1959905	0	13.3395	0.344857
SNP_A-1959905,SNP_A-2131434	0	7.52758	0.820874
SNP_A-2131434,SNP_A-4302613	0	6.46316	0.890961
SNP_A-4302613,SNP_A-2075679	0	8.44975	0.749071
SNP_A-2075679,SNP_A-2146536	0	15.7184	0.204476
SNP_A-2146536,SNP_A-2112407	0	18.9674	0.0893182
SNP_A-2112407,SNP_A-2178447	0	11.783	0.463263
SNP_A-2178447,SNP_A-1894901	0	9.1659	0.688699
SNP_A-1894901,SNP_A-2059640	0	9.74178	0.638603
SNP_A-2059640,SNP_A-4252013	0	6.04706	0.913691
SNP_A-4252013,SNP_A-1808503	0	8.1852	0.770496
SNP_A-1808503,SNP_A-4233879	0	8.90306	0.711187
SNP_A-4233879,SNP_A-1896659	0	13.1222	0.360219
SNP_A-1896659,SNP_A-2297899	0	8.76166	0.723141
SNP_A-2297899,SNP_A-2068698	0	9.40381	0.668108
SNP_A-2068698,SNP_A-1885859	0	9.25301	0.681182
SNP_A-1885859,SNP_A-2226913	0	9.5836	0.65244
SNP_A-2226913,SNP_A-4200127	0	9.0766	0.696374
SNP_A-4200127,SNP_A-1999853	0	9.83564	0.630378
SNP_A-1999853,SNP_A-4241426	0	12.9415	0.373307
SNP_A-4241426,SNP_A-1901156	0	6.13879	0.908924
SNP_A-1901156,SNP_A-1999854	0	6.39509	0.894872
SNP_A-1999854,SNP_A-2297571	0	10.5614	0.566834
SNP_A-2297571,SNP_A-2291460	0	8.34419	0.757688
SNP_A-2291460,SNP_A-1793866	0	10.7504	0.550419
SNP_A-1793866,SNP_A-2120497	0	6.53806	0.886572
SNP_A-2120497,SNP_A-2116749	0	14.161	0.290544
SNP_A-2116749,SNP_A-1942327	0	14.2575	0.284566
SNP_A-1942327,SNP_A-4295942	0	6.60264	0.882718
SNP_A-4295942,SNP_A-1905008	0	9.27453	0.679321
SNP_A-1905008,SNP_A-1943561	0	15.3544	0.222623
SNP_A-1943561,SNP_A-4253581	0	12.2812	0.423369
SNP_A-4253581,SNP_A-2177594	0	15.7237	0.204221
SNP_A-2177594,SNP_A-2245649	0	14.8124	0.251856
SNP_A-2245649,SNP_A-1869659	0	18.165	0.110772
SNP_A-1869659,SNP_A-4278734	0	13.6369	0.324491
SNP_A-4278734,SNP_A-2098066	0	9.20707	0.68515
SNP_A-2098066,SNP_A-2109658	0	5.60606	0.934625
SNP_A-2109658,SNP_A-2139448	0	3.49739	0.990897
SNP_A-2139448,SNP_A-2046121	0	11.8206	0.460189
SNP_A-2046121,SNP_A-2098289	0	13.2719	0.34959
SNP_A-2098289,SNP_A-1794810	0	6.13475	0.909137
SNP_A-1794810,SNP_A-2007744	0	5.68878	0.930951
SNP_A-2007744,SNP_A-1804111	0	9.12106	0.692557
SNP_A-1804111,SNP_A-1834065	0	15.7546	0.202735
SNP_A-1834065,SNP_A-2122527	0	13.9897	0.301366
SNP_A-2122527,SNP_A-2153739	0	4.65532	0.968513
SNP_A-2153739,SNP_A-2202706	0	6.17594	0.906954
SNP_A-2202706,SNP_A-2008162	0	11.0186	0.527322
SNP_A-2008162,SNP_A-4242613	0	8.73932	0.72502
SNP_A-4242613,SNP_A-1999857	0	6.04358	0.913869
SNP_A-1999857,SNP_A-2301978	0	4.16046	0.980364
SNP_A-2301978,SNP_A-2068861	0	9.34507	0.673208
SNP_A-2068861,SNP_A-2112301	0	20.8582	0.0524963
SNP_A-2112301,SNP_A-2196173	0	12.9292	0.374208
SNP_A-2196173,SNP_A-2135522	0	11.6459	0.474521
SNP_A-2135522,SNP_A-1875280	0	10.1457	0.60318
SNP_A-1875280,SNP_A-2156916	0	11.4173	0.493531
SNP_A-2156916,SNP_A-1899125	0	15.809	0.200143
SNP_A-1899125,SNP_A-2298304	0	12.119	0.436172
SNP_A-2298304,SNP_A-4239712	0	12.2991	0.42197
SNP_A-4239712,SNP_A-1794887	0	14.4832	0.270921
SNP_A-1794887,SNP_A-1823672	0	15.356	0.222543
SNP_A-1823672,SNP_A-4296394	0	15.3527	0.222713
SNP_A-4296394,SNP_A-4197721	0	6.72449	0.875271
SNP_A-4197721,SNP_A-2156642	0	14.7765	0.25389
SNP_A-2156642,SNP_A-1818308	0	14.0954	0.294657
SNP_A-1818308,SNP_A-1796803	0	13.9309	0.30514
SNP_A-1796803,SNP_A-2215284	0	12.6739	0.393181
SNP_A-2215284,SNP_A-4295037	0	11.7732	0.464065
SNP_A-4295037,SNP_A-4289033	0	14.8071	0.252156
SNP_A-4289033,SNP_A-1923230	0	10.2765	0.591715
SNP_A-1923230,SNP_A-1861547	0	13.5598	0.329694
SNP_A-1861547,SNP_A-2166046	0	8.84226	0.716342
SNP_A-2166046,SNP_A-2035874	0	5.80129	0.925765
SNP_A-2035874,SNP_A-2065088	0	8.90869	0.710709
SNP_A-2065088,SNP_A-4298885	0	15.438	0.218352
SNP_A-4298885,SNP_A-1922971	0	15.867	0.197406
SNP_A-1922971,SNP_A-1914565	0	17.0267	0.148595
SNP_A-1914565,SNP_A-4214867	0	8.89272	0.712065
SNP_A-4214867,SNP_A-2075059	0	8.61819	0.735149
SNP_A-2075059,SNP_A-4242065	0	7.50974	0.822175
SNP_A-4242065,SNP_A-1794324	0	9.74047	0.638717
SNP_A-1794324,SNP_A-2259430	0	11.1122	0.519328
SNP_A-2259430,SNP_A-2053972	0	10.1614	0.601805
SNP_A-2053972,SNP_A-1946478	0	13.5484	0.33047
SNP_A-1946478,SNP_A-2193915	0	14.32	0.28074
SNP_A-2193915,SNP_A-2210071	0	10.0148	0.614661
SNP_A-2210071,SNP_A-4299118	0	8.3351	0.758426
SNP_A-4299118,SNP_A-2203639	0	15.1632	0.232631
SNP_A-2203639,SNP_A-4192639	0	8.10746	0.776677
SNP_A-4192639,SNP_A-2273635	0	21.701	0.0410104
SNP_A-2273635,SNP_A-1822227	0	22.5757	0.0315521
SNP_A-1822227,SNP_A-2235566	0	12.5147	0.405279
SNP_A-2235566,SNP_A-1911292	0	11.4519	0.490634
SNP_A-1911292,SNP_A-2220241	0	13.701	0.320206
SNP_A-2220241,SNP_A-1809821	0	17.8501	0.12032
SNP_A-1809821,SNP_A-2307561	0	14.8815	0.247979
SNP_A-2307561,SNP_A-4304576	0	14.7714	0.254174
SNP_A-4304576,SNP_A-1867539	0	10.4589	0.575772
SNP_A-1867539,SNP_A-2124474	0	13.3991	0.340709
SNP_A-2124474,SNP_A-2092964	0	7.27654	0.838811
SNP_A-2092964,SNP_A-2309410	0	7.74981	0.804364
SNP_A-2309410,SNP_A-2211668	0	5.94494	0.918832
SNP_A-2211668,SNP_A-2097749	0	7.98971	0.785934
SNP_A-2097749,SNP_A-1791789	0	6.19409	0.905983
SNP_A-1791789,SNP_A-2109414	0	5.76573	0.927428
SNP_A-2109414,SNP_A-2099038	0	7.49039	0.82358
SNP_A-2099038,SNP_A-1999858	0	6.30498	0.899935
SNP_A-1999858,SNP_A-2299174	0	7.29972	0.837188
SNP_A-2299174,SNP_A-2106408	0	9.06172	0.69765
SNP_A-2106408,SNP_A-1871192	0	16.949	0.151525
SNP_A-1871192,SNP_A-4228169	0	15.9349	0.194238
SNP_A-4228169,SNP_A-2268080	0	15.7647	0.202251
SNP_A-2268080,SNP_A-2298510	0	16.099	0.186742
SNP_A-2298510,SNP_A-2053849	0	16.6315	0.163994
SNP_A-2053849,SNP_A-1912995	0	17.4206	0.134449
SNP_A-1912995,SNP_A-2285756	0	9.16594	0.688696
SNP_A-2285756,SNP_A-1949073	0	18.0032	0.115594
SNP_A-1949073,SNP_A-2292547	0	12.2296	0.427424
SNP_A-2292547,SNP_A-1794682	0	12.7001	0.391212
SNP_A-1794682,SNP_A-4268027	0	16.4963	0.169545
SNP_A-4268027,SNP_A-2010849	0	9.21078	0.684829
SNP_A-2010849,SNP_A-1999861	0	16.7034	0.161097
SNP_A-1999861,SNP_A-2281828	0	19.0227	0.0879832
SNP_A-2281828,SNP_A-2071351	0	14.1415	0.291762
SNP_A-2071351,SNP_A-2035140	0	14.7301	0.256531
SNP_A-2035140,SNP_A-2033687	0	10.3589	0.584508
SNP_A-2033687,SNP_A-2078590	0	17.1484	0.144101
SNP_A-2078590,SNP_A-2010585	0	18.7009	0.0960073
SNP_A-2010585,SNP_A-4300604	0	16.2331	0.180789
SNP_A-4300604,SNP_A-4244850	0	16.6982	0.161307
SNP_A-4244850,SNP_A-2010356	0	18.5595	0.0997291
SNP_A-2010356,SNP_A-2010323	0	16.3094	0.177472
SNP_A-2010323,SNP_A-1910705	0	13.7452	0.317272
SNP_A-1910705,SNP_A-2010229	0	17.0259	0.148626
SNP_A-2010229,SNP_A-1840698	0	21.5739	0.0425825
SNP_A-1840698,SNP_A-4197097	0	16.3293	0.176616
SNP_A-4197097,SNP_A-2283754	0	10.1672	0.601292
SNP_A-2283754,SNP_A-2282669	0	11.3163	0.502027
SNP_A-2282669,SNP_A-2010139	0	14.801	0.252499
SNP_A-2010139,SNP_A-2270479	0	14.9123	0.24627
SNP_A-2270479,SNP_A-2263998	0	13.9442	0.304286
SNP_A-2263998,SNP_A-2048283	0	10.4645	0.575276
SNP_A-2048283,SNP_A-2185084	0	13.352	0.343987
SNP_A-2185084,SNP_A-4215278	0	7.50844	0.822269
SNP_A-4215278,SNP_A-4215277	0	7.58934	0.816343
SNP_A-4215277,SNP_A-4215274	0	9.50325	0.659451
SNP_A-4215274,SNP_A-4269851	0	13.3	0.347619
SNP_A-4269851,SNP_A-4203347	0	12.673	0.393252
SNP_A-4203347,SNP_A-1903277	0	6.87024	0.866068
SNP_A-1903277,SNP_A-1838075	0	5.11855	0.953901
SNP_A-1838075,SNP_A-2235097	0	3.58536	0.989811
SNP_A-2235097,SNP_A-1903497	0	6.46586	0.890804
SNP_A-1903497,SNP_A-4289659	0	18.8523	0.0921553
SNP_A-4289659,SNP_A-2212454	0	21.8836	0.0388455
SNP_A-2212454,SNP_A-2226347	0	16.5266	0.168289
SNP_A-2226347,SNP_A-2079144	0	4.46345	0.97355
SNP_A-2079144,SNP_A-2187305	0	4.67689	0.96791
SNP_A-2187305,SNP_A-1885568	0	7.43742	0.827407
SNP_A-1885568,SNP_A-2293952	0	6.01392	0.915379
SNP_A-2293952,SNP_A-2124520	0	8.64027	0.73331
SNP_A-2124520,SNP_A-1813478	0	7.69365	0.808589
SNP_A-1813478,SNP_A-4205592	0	10.7362	0.551648
SNP_A-4205592,SNP_A-2195924	0	9.76147	0.636878
SNP_A-2195924,SNP_A-1865129	0	13.7521	0.316817
SNP_A-1865129,SNP_A-1999862	0	6.08745	0.91161
SNP_A-1999862,SNP_A-1999863	0	7.68961	0.808892
SNP_A-1999863,SNP_A-1787367	0	7.50912	0.822219
SNP_A-1787367,SNP_A-1809024	0	11.309	0.502637
SNP_A-1809024,SNP_A-4235235	0	9.07339	0.69665
SNP_A-4235235,SNP_A-2305836	0	11.7556	0.4655
SNP_A-2305836,SNP_A-4269697	0	8.34585	0.757553
SNP_A-4269697,SNP_A-4258317	0	7.37184	0.832095
SNP_A-4258317,SNP_A-4298899	0	4.83841	0.963159
SNP_A-4298899,SNP_A-2093043	0	4.82825	0.963471
SNP_A-2093043,SNP_A-2115059	0	8.59121	0.737393
SNP_A-2115059,SNP_A-1910581	0	11.6304	0.475803
SNP_A-1910581,SNP_A-2272483	0	15.6602	0.207301
SNP_A-2272483,SNP_A-1864048	0	13.4622	0.336361
SNP_A-1864048,SNP_A-4193133	0	16.3347	0.176381
SNP_A-4193133,SNP_A-4226800	0	7.45558	0.826099
SNP_A-4226800,SNP_A-1805954	0	12.0704	0.440045
SNP_A-1805954,SNP_A-2154776	0	9.0456	0.699031
SNP_A-2154776,SNP_A-2174579	0	12.673	0.393252
SNP_A-2174579,SNP_A-4236140	0	17.0307	0.148445
SNP_A-4236140,SNP_A-2221905	0	18.9497	0.0897489
SNP_A-2221905,SNP_A-1784631	0	15.4314	0.218687
SNP_A-1784631,SNP_A-2215117	0	15.3715	0.221744
SNP_A-2215117,SNP_A-4207558	0	11.5751	0.480377
SNP_A-4207558,SNP_A-2237709	0	13.7504	0.316931
SNP_A-2237709,SNP_A-1827498	0	4.20075	0.979535
SNP_A-1827498,SNP_A-1930572	0	14.3683	0.277812
SNP_A-1930572,SNP_A-1924622	0	17.8242	0.121134
SNP_A-1924622,SNP_A-2204663	0	19.252	0.082625
SNP_A-2204663,SNP_A-2059306	0	16.9317	0.152184
SNP_A-2059306,SNP_A-2257716	0	27.0067	0.00771009
SNP_A-2257716,SNP_A-2207766	0	17.0173	0.148949
SNP_A-2207766,SNP_A-4231560	0	26.3453	0.00958838
SNP_A-4231560,SNP_A-1950721	0	19.1404	0.0851951
SNP_A-1950721,SNP_A-2129718	0	16.9095	0.153033
SNP_A-2129718,SNP_A-1867575	0	16.3172	0.177136
SNP_A-1867575,SNP_A-2211332	0	13.1392	0.359008
SNP_A-2211332,SNP_A-2312575	0	13.0864	0.362795
SNP_A-2312575,SNP_A-2013575	0	15.2625	0.227395
SNP_A-2013575,SNP_A-4278372	0	12.5647	0.40146
SNP_A-4278372,SNP_A-2025580	0	9.87677	0.626771
SNP_A-2025580,SNP_A-2050915	0	11.0268	0.526622
SNP_A-2050915,SNP_A-2013771	0	10.0255	0.613719
SNP_A-2013771,SNP_A-2213925	0	6.69155	0.877306
SNP_A-2213925,SNP_A-1932417	0	6.71711	0.875728
SNP_A-1932417,SNP_A-2099236	0	16.7867	0.157799
SNP_A-2099236,SNP_A-4291136	0	13.5479	0.330506
SNP_A-4291136,SNP_A-1812017	0	13.8472	0.310573
SNP_A-1812017,SNP_A-4213896	0	7.83182	0.798131
SNP_A-4213896,SNP_A-1845006	0	5.95273	0.918446
SNP_A-1845006,SNP_A-2236468	0	6.9028	0.863969
SNP_A-2236468,SNP_A-2038858	0	11.8841	0.45503
SNP_A-2038858,SNP_A-2291692	0	9.93794	0.621405
SNP_A-2291692,SNP_A-4294310	0	12.665	0.393856
SNP_A-4294310,SNP_A-1799808	0	12.8838	0.377542
SNP_A-1799808,SNP_A-2151089	0	11.2185	0.51029
SNP_A-2151089,SNP_A-2184392	0	9.22701	0.683429
SNP_A-2184392,SNP_A-2101694	0	7.44118	0.827136
SNP_A-2101694,SNP_A-1942123	0	12.7588	0.386815
SNP_A-1942123,SNP_A-4295721	0	12.4678	0.408875
SNP_A-4295721,SNP_A-4249771	0	10.9245	0.5354
SNP_A-4249771,SNP_A-1943464	0	8.10656	0.776749
SNP_A-1943464,SNP_A-2015032	0	9.28132	0.678733
SNP_A-2015032,SNP_A-2312021	0	15.8825	0.196676
SNP_A-2312021,SNP_A-1839309	0	18.4382	0.103017
SNP_A-1839309,SNP_A-2174999	0	17.387	0.135612
SNP_A-2174999,SNP_A-2018492	0	11.4623	0.489769
SNP_A-2018492,SNP_A-4276102	0	11.1624	0.515056
SNP_A-4276102,SNP_A-2165825	0	9.68833	0.643282
SNP_A-2165825,SNP_A-4240374	0	20.5748	0.0569651
SNP_A-4240374,SNP_A-2277995	0	7.67708	0.809829
SNP_A-2277995,SNP_A-2306356	0	7.27679	0.838793
SNP_A-2306356,SNP_A-4197336	0	12.0095	0.444915
SNP_A-4197336,SNP_A-2209039	0	9.11142	0.693385
SNP_A-2209039,SNP_A-2020885	0	7.26679	0.839491
SNP_A-2020885,SNP_A-4216035	0	6.69732	0.876951
SNP_A-4216035,SNP_A-4290729	0	9.78128	0.635142
SNP_A-4290729,SNP_A-1856778	0	9.73591	0.639117
SNP_A-1856778,SNP_A-1799956	0	7.16237	0.8467
SNP_A-1799956,SNP_A-1812871	0	6.9551	0.860566
SNP_A-1812871,SNP_A-1952660	0	10.0523	0.611368
SNP_A-1952660,SNP_A-2076514	0	16.2073	0.181926
SNP_A-2076514,SNP_A-1789085	0	12.9751	0.370855
SNP_A-1789085,SNP_A-1927171	0	7.8307	0.798216
SNP_A-1927171,SNP_A-2220577	0	7.43557	0.827539
SNP_A-2220577,SNP_A-4290605	0	9.19879	0.685864
SNP_A-4290605,SNP_A-1882997	0	8.43152	0.750565
SNP_A-1882997,SNP_A-2223437	0	7.7592	0.803653
SNP_A-2223437,SNP_A-1857518	0	8.25791	0.764665
SNP_A-1857518,SNP_A-2284846	0	8.28705	0.762316
SNP_A-2284846,SNP_A-1806190	0	11.2098	0.511031
SNP_A-1806190,SNP_A-4243098	0	8.35464	0.756839
SNP_A-4243098,SNP_A-2213237	0	11.7727	0.464105
SNP_A-2213237,SNP_A-1782412	0	6.35946	0.896889
SNP_A-1782412,SNP_A-1833508	0	6.65989	0.879247
SNP_A-1833508,SNP_A-2248349	0	7.82089	0.798966
SNP_A-2248349,SNP_A-1783924	0	13.076	0.363538
SNP_A-1783924,SNP_A-4294946	0	11.3307	0.500814
SNP_A-4294946,SNP_A-2272860	0	12.1846	0.43097
SNP_A-2272860,SNP_A-2170486	0	18.3418	0.1057
SNP_A-2170486,SNP_A-1854256	0	17.1663	0.143449
SNP_A-1854256,SNP_A-2125622	0	17.6059	0.128191
SNP_A-2125622,SNP_A-2305395	0	15.6902	0.205843
SNP_A-2305395,SNP_A-2041547	0	6.96988	0.859598
SNP_A-2041547,SNP_A-2185256	0	2.92451	0.996054
SNP_A-2185256,SNP_A-2234686	0	3.5203	0.990623
SNP_A-2234686,SNP_A-2098736	0	4.56421	0.970976
SNP_A-2098736,SNP_A-2093847	0	10.0255	0.613721
SNP_A-2093847,SNP_A-4225036	0	18.7953	0.0935893
SNP_A-4225036,SNP_A-2303654	0	3.7286	0.987851
SNP_A-2303654,SNP_A-1853223	0	7.47248	0.824878
SNP_A-1853223,SNP_A-1890752	0	5.96091	0.91804
SNP_A-1890752,SNP_A-2117810	0	8.78277	0.721364
SNP_A-2117810,SNP_A-2291889	0	5.24393	0.949331
SNP_A-2291889,SNP_A-1806661	0	5.38609	0.943826
SNP_A-1806661,SNP_A-2174012	0	4.65953	0.968396
SNP_A-2174012,SNP_A-2144067	0	9.55793	0.65468
SNP_A-2144067,SNP_A-1845628	0	7.34644	0.833896
SNP_A-1845628,SNP_A-1858452	0	9.55212	0.655188
SNP_A-1858452,SNP_A-2049520	0	9.19316	0.686349
SNP_A-2049520,SNP_A-2131059	0	5.95866	0.918151
SNP_A-2131059,SNP_A-2291992	0	6.03304	0.914407
SNP_A-2291992,SNP_A-2267378	0	12.9287	0.374242
SNP_A-2267378,SNP_A-1877870	1	3.33029	0.992729
SNP_A-1877870,SNP_A-1903360	0	4.0836	0.98188
SNP_A-1903360,SNP_A-2026645	0	3.45457	0.991395
SNP_A-2026645,SNP_A-2088032	0	3.52031	0.990623
SNP_A-2088032,SNP_A-2103243	0	7.94597	0.789338
SNP_A-2103243,SNP_A-2144753	0	13.0875	0.362715
SNP_A-2144753,SNP_A-1784917	0	7.11894	0.849654
SNP_A-1784917,SNP_A-2076266	0	8.80037	0.719881
SNP_A-2076266,SNP_A-2254219	0	7.25304	0.840449
SNP_A-2254219,SNP_A-4218816	0	18.0671	0.113669
SNP_A-4218816,SNP_A-1944262	0	16.4367	0.172044
SNP_A-1944262,SNP_A-4294202	0	18.2024	0.109682
SNP_A-4294202,SNP_A-1801560	0	14.2033	0.287915
SNP_A-1801560,SNP_A-2253774	0	9.73404	0.63928
SNP_A-2253774,SNP_A-2173777	0	24.0782	0.0198487
SNP_A-2173777,SNP_A-1819386	0	18.2672	0.107814
SNP_A-1819386,SNP_A-4246658	0	32.9862	0.000972817
SNP_A-4246658,SNP_A-2186976	0	38.2966	0.00013732
SNP_A-2186976,SNP_A-2050345	0	27.271	0.00706183
SNP_A-2050345,SNP_A-2081339	0	6.6628	0.87907
SNP_A-2081339,SNP_A-2050839	0	5.40267	0.943161
SNP_A-2050839,SNP_A-1999866	0	8.67654	0.730282
SNP_A-1999866,SNP_A-1873575	0	4.32821	0.97676
SNP_A-1873575,SNP_A-4257489	0	6.24537	0.903211
SNP_A-4257489,SNP_A-2041165	0	7.53068	0.820647
SNP_A-2041165,SNP_A-1879594	0	10.2141	0.597184
SNP_A-1879594,SNP_A-2047964	0	10.9256	0.535306
SNP_A-2047964,SNP_A-4298925	0	10.6357	0.56037
SNP_A-4298925,SNP_A-1810400	0	12.0433	0.442211
SNP_A-1810400,SNP_A-2100113	0	8.81169	0.718925
SNP_A-2100113,SNP_A-4242443	0	8.86987	0.714003
SNP_A-4242443,SNP_A-1867742	0	9.87	0.627364
SNP_A-1867742,SNP_A-4274925	0	15.9646	0.192862
SNP_A-4274925,SNP_A-1884661	0	8.62151	0.734873
SNP_A-1884661,SNP_A-1837648	0	8.28656	0.762355
SNP_A-1837648,SNP_A-1781131	0	7.48234	0.824164
SNP_A-1781131,SNP_A-2243080	0	13.3589	0.343504
SNP_A-2243080,SNP_A-4222722	0	8.61955	0.735036
SNP_A-4222722,SNP_A-4268028	0	14.8173	0.251581
SNP_A-4268028,SNP_A-4245055	0	15.0693	0.23767
SNP_A-4245055,SNP_A-4197989	0	10.9101	0.536638
SNP_A-4197989,SNP_A-2070122	0	15.4341	0.21855
SNP_A-2070122,SNP_A-1836468	0	15.0373	0.239405
SNP_A-1836468,SNP_A-2031548	0	11.8724	0.455977
SNP_A-2031548,SNP_A-4290613	0	12.5289	0.40419
SNP_A-4290613,SNP_A-1786554	0	11.1637	0.514942
SNP_A-1786554,SNP_A-1891001	0	6.48155	0.889892
SNP_A-1891001,SNP_A-4290917	0	13.867	0.309285
SNP_A-4290917,SNP_A-1867554	0	12.2595	0.425069
SNP_A-1867554,SNP_A-2096412	0	9.20276	0.685521
SNP_A-2096412,SNP_A-1924336	0	9.85973	0.628265
SNP_A-1924336,SNP_A-4219715	0	7.79037	0.801291
SNP_A-4219715,SNP_A-2194658	0	7.556	0.818795
SNP_A-2194658,SNP_A-2111995	0	10.1348	0.604136
SNP_A-2111995,SNP_A-2163172	0	8.46895	0.747494
SNP_A-2163172,SNP_A-2226473	0	7.9373	0.79001
SNP_A-2226473,SNP_A-2063334	0	11.6321	0.475662
SNP_A-2063334,SNP_A-1899466	0	12.4688	0.408799
SNP_A-1899466,SNP_A-2094842	0	12.5983	0.398904
SNP_A-2094842,SNP_A-2298102	0	11.4308	0.492403
SNP_A-2298102,SNP_A-2231290	0	17.1346	0.144605
SNP_A-2231290,SNP_A-4217327	0	16.109	0.186294
SNP_A-4217327,SNP_A-4216858	0	12.2713	0.424144
SNP_A-4216858,SNP_A-2200438	0	10.7601	0.549579
SNP_A-2200438,SNP_A-2084671	0	3.79713	0.986825
SNP_A-2084671,SNP_A-1884194	0	2.78154	0.9969
SNP_A-1884194,SNP_A-2192276	0	9.91513	0.623406
SNP_A-2192276,SNP_A-2281232	0	16.6261	0.164213
SNP_A-2281232,SNP_A-4278685	0	18.686	0.0963944
SNP_A-4278685,SNP_A-4303646	0	11.1983	0.512005
SNP_A-4303646,SNP_A-4268029	0	8.75323	0.723851
SNP_A-4268029,SNP_A-1844322	0	9.92304	0.622712
SNP_A-1844322,SNP_A-2261235	0	9.85083	0.629046
SNP_A-2261235,SNP_A-1918016	0	9.46283	0.662973
SNP_A-1918016,SNP_A-2220828	0	8.14381	0.773794
SNP_A-2220828,SNP_A-1808821	0	8.12586	0.775219
SNP_A-1808821,SNP_A-2255742	0	3.52538	0.990561
SNP_A-2255742,SNP_A-2076656	0	3.07789	0.994969
SNP_A-2076656,SNP_A-2203630	0	11.2306	0.50927
SNP_A-2203630,SNP_A-2103371	0	15.2692	0.227041
SNP_A-2103371,SNP_A-1906614	0	5.75835	0.92777
SNP_A-1906614,SNP_A-2131463	0	11.9342	0.450977
SNP_A-2131463,SNP_A-4297435	0	7.14603	0.847814
SNP_A-4297435,SNP_A-2082349	0	8.50848	0.74424
SNP_A-2082349,SNP_A-4284008	0	11.8459	0.458135
SNP_A-4284008,SNP_A-2099613	0	9.41058	0.667519
SNP_A-2099613,SNP_A-4206185	0	11.3628	0.498113
SNP_A-4206185,SNP_A-1906133	0	13.5096	0.333115
SNP_A-1906133,SNP_A-2082433	0	14.6704	0.259957
SNP_A-2082433,SNP_A-2176593	0	10.9564	0.532658
SNP_A-2176593,SNP_A-2212755	0	16.946	0.151641
SNP_A-2212755,SNP_A-2175963	0	10.9301	0.534917
SNP_A-2175963,SNP_A-2281384	0	11.0383	0.525639
SNP_A-2281384,SNP_A-4199309	0	9.95883	0.619573
SNP_A-4199309,SNP_A-2239494	0	3.73089	0.987817
SNP_A-2239494,SNP_A-2094569	0	7.05516	0.853947
SNP_A-2094569,SNP_A-2167685	0	6.44365	0.892089
SNP_A-2167685,SNP_A-2224144	0	7.41258	0.829189
SNP_A-2224144,SNP_A-2196822	0	7.51174	0.822029
SNP_A-2196822,SNP_A-2177261	0	4.45484	0.973763
SNP_A-2177261,SNP_A-4293767	0	2.77302	0.996945
SNP_A-4293767,SNP_A-2167332	0	4.42836	0.974409
SNP_A-2167332,SNP_A-2311888	0	5.81674	0.925037
SNP_A-2311888,SNP_A-2192728	0	14.5067	0.26953
SNP_A-2192728,SNP_A-1868822	0	3.83589	0.986219
SNP_A-1868822,SNP_A-4228944	0	5.54969	0.937062
SNP_A-4228944,SNP_A-2040539	0	6.05503	0.913282
SNP_A-2040539,SNP_A-2106326	0	6.9931	0.858069
SNP_A-2106326,SNP_A-1783265	0	13.9619	0.303148
SNP_A-1783265,SNP_A-2212529	0	17.9441	0.117398
SNP_A-2212529,SNP_A-2272861	0	19.1086	0.0859401
SNP_A-2272861,SNP_A-2193842	0	11.3284	0.501001
SNP_A-2193842,SNP_A-1781704	0	11.2517	0.507481
SNP_A-1781704,SNP_A-1837465	0	14.4599	0.272308
SNP_A-1837465,SNP_A-2096657	0	12.5863	0.399813
SNP_A-2096657,SNP_A-1829589	0	12.0297	0.443295
SNP_A-1829589,SNP_A-1818777	0	14.9246	0.245584
SNP_A-1818777,SNP_A-1818172	0	14.2984	0.28206
SNP_A-1818172,SNP_A-2147740	0	13.8672	0.309267
SNP_A-2147740,SNP_A-2104062	0	17.8045	0.121758
SNP_A-2104062,SNP_A-2125912	0	20.8791	0.0521793
SNP_A-2125912,SNP_A-4202120	0	20.8449	0.0526987
SNP_A-4202120,SNP_A-1865332	0	18.9056	0.0908334
SNP_A-1865332,SNP_A-4257338	0	20.8345	0.0528567
SNP_A-4257338,SNP_A-1875709	0	12.7377	0.388387
SNP_A-1875709,SNP_A-4249921	0	25.0454	0.0146094
SNP_A-4249921,SNP_A-2285842	0	15.5923	0.210632
SNP_A-2285842,SNP_A-1805175	0	15.6262	0.208964
SNP_A-1805175,SNP_A-4250097	0	13.8931	0.307584
SNP_A-4250097,SNP_A-1807789	0	16.5026	0.169286
SNP_A-1807789,SNP_A-1795365	0	15.9191	0.194969
SNP_A-1795365,SNP_A-2229231	0	14.7674	0.254401
SNP_A-2229231,SNP_A-4273132	0	15.4826	0.216099
SNP_A-4273132,SNP_A-2278173	0	13.3557	0.343724
SNP_A-2278173,SNP_A-2221525	0	9.3724	0.670836
SNP_A-2221525,SNP_A-2101204	0	13.8311	0.311622
SNP_A-2101204,SNP_A-1896738	0	15.2642	0.227307
SNP_A-1896738,SNP_A-2206346	0	13.8282	0.311815
SNP_A-2206346,SNP_A-2215424	0	11.1279	0.517988
SNP_A-2215424,SNP_A-2239520	0	9.86136	0.628122
SNP_A-2239520,SNP_A-4293606	0	9.92471	0.622566
SNP_A-4293606,SNP_A-1957823	0	9.00593	0.702424
SNP_A-1957823,SNP_A-1868600	0	15.4786	0.216301
SNP_A-1868600,SNP_A-2307859	0	10.3468	0.585569
SNP_A-2307859,SNP_A-2224854	0	15.9897	0.191708
SNP_A-2224854,SNP_A-2267439	0	26.5467	0.00897484
SNP_A-2267439,SNP_A-4288576	0	25.0611	0.0145359
SNP_A-4288576,SNP_A-4224354	0	26.4398	0.00929568
SNP_A-4224354,SNP_A-2285608	0	13.125	0.360024
SNP_A-2285608,SNP_A-2097972	0	14.6878	0.258953
SNP_A-2097972,SNP_A-4237775	0	14.1512	0.291157
SNP_A-4237775,SNP_A-2124746	0	10.5986	0.563595
SNP_A-2124746,SNP_A-1786376	0	14.7919	0.253014
SNP_A-1786376,SNP_A-2180466	0	9.64759	0.646847
SNP_A-2180466,SNP_A-1804347	0	12.7672	0.386183
SNP_A-1804347,SNP_A-2079932	0	11.8885	0.454673
SNP_A-2079932,SNP_A-1786172	0	11.17	0.514404
SNP_A-1786172,SNP_A-1782853	0	10.1684	0.601189
SNP_A-1782853,SNP_A-1941806	0	8.28211	0.762714
SNP_A-1941806,SNP_A-1794873	0	6.95123	0.860819
SNP_A-1794873,SNP_A-1952315	0	16.8268	0.156231
SNP_A-1952315,SNP_A-2234015	0	24.6327	0.0166624
SNP_A-2234015,SNP_A-2263414	0	24.8121	0.0157386
SNP_A-2263414,SNP_A-2194987	0	21.4747	0.0438467
SNP_A-2194987,SNP_A-4304372	0	18.5247	0.100662
SNP_A-4304372,SNP_A-2059918	0	18.1947	0.109905
SNP_A-2059918,SNP_A-2238155	0	9.18337	0.687194
SNP_A-2238155,SNP_A-2184170	0	6.53774	0.886591
SNP_A-2184170,SNP_A-4289282	0	4.05271	0.982466
SNP_A-4289282,SNP_A-2155152	0	18.6455	0.0974506
SNP_A-2155152,SNP_A-2095876	0	29.2024	0.00367618
SNP_A-2095876,SNP_A-2135352	0	11.1291	0.517891
SNP_A-2135352,SNP_A-1870500	0	14.9386	0.24481
SNP_A-1870500,SNP_A-2147406	0	19.1593	0.084755
SNP_A-2147406,SNP_A-4272226	0	9.57712	0.653005
SNP_A-4272226,SNP_A-2223492	0	10.305	0.589221
SNP_A-2223492,SNP_A-2284829	0	10.901	0.537423
SNP_A-2284829,SNP_A-4226297	0	13.1207	0.36033
SNP_A-4226297,SNP_A-2259478	0	7.65293	0.811631
SNP_A-2259478,SNP_A-2236124	0	2.11919	0.9992
SNP_A-2236124,SNP_A-2140825	0	4.43374	0.974279
SNP_A-2140825,SNP_A-4303021	0	5.46441	0.940645
SNP_A-4303021,SNP_A-2292862	0	15.3358	0.223585
SNP_A-2292862,SNP_A-1806560	0	15.0134	0.240705
SNP_A-1806560,SNP_A-4275752	0	11.9033	0.453475
SNP_A-4275752,SNP_A-4300727	0	9.86574	0.627738
SNP_A-4300727,SNP_A-2046509	0	7.11293	0.850061
SNP_A-2046509,SNP_A-4271605	0	9.12207	0.692471
SNP_A-4271605,SNP_A-1944434	0	6.67718	0.878189
SNP_A-1944434,SNP_A-2165491	0	8.57949	0.738366
SNP_A-2165491,SNP_A-1827808	0	23.088	0.0269883
SNP_A-1827808,SNP_A-1786989	0	20.9132	0.0516667
SNP_A-1786989,SNP_A-1825247	0	17.342	0.13718
SNP_A-1825247,SNP_A-1867411	0	16.5049	0.169191
SNP_A-1867411,SNP_A-4213897	0	11.5978	0.4785
SNP_A-4213897,SNP_A-2160093	0	12.4008	0.41405
SNP_A-2160093,SNP_A-2071607	0	20.4444	0.0591325
SNP_A-2071607,SNP_A-1939817	0	28.8207	0.00418876
SNP_A-1939817,SNP_A-2233748	0	18.8234	0.0928803
SNP_A-2233748,SNP_A-2068873	0	24.159	0.0193514
SNP_A-2068873,SNP_A-2302021	0	23.0142	0.0276055
SNP_A-2302021,SNP_A-1785925	0	23.3594	0.024825
SNP_A-1785925,SNP_A-2040833	0	7.56235	0.818328
SNP_A-2040833,SNP_A-1792597	0	17.4585	0.13315
SNP_A-1792597,SNP_A-4217790	0	24.6071	0.0167984
SNP_A-4217790,SNP_A-2181217	0	16.0805	0.187576
SNP_A-2181217,SNP_A-2021270	0	13.1271	0.359871
SNP_A-2021270,SNP_A-2027136	0	12.7327	0.388763
SNP_A-2027136,SNP_A-1811003	0	9.83843	0.630133
SNP_A-1811003,SNP_A-1904682	0	13.5591	0.329743
SNP_A-1904682,SNP_A-2218777	0	13.6229	0.325433
SNP_A-2218777,SNP_A-4229050	0	10.2655	0.592685
SNP_A-4229050,SNP_A-2256380	0	6.76914	0.872485
SNP_A-2256380,SNP_A-2104505	0	7.00879	0.857032
SNP_A-2104505,SNP_A-2055412	0	6.60569	0.882534
SNP_A-2055412,SNP_A-2025136	0	9.83422	0.630502
SNP_A-2025136,SNP_A-1795952	0	6.83185	0.868523
SNP_A-1795952,SNP_A-2175324	0	6.48137	0.889902
SNP_A-2175324,SNP_A-2153792	0	5.97268	0.917453
SNP_A-2153792,SNP_A-2076245	0	8.7295	0.725845
SNP_A-2076245,SNP_A-2251186	0	5.61843	0.934083
SNP_A-2251186,SNP_A-4224703	0	8.04119	0.781903
SNP_A-4224703,SNP_A-1837515	0	24.1179	0.0196029
SNP_A-1837515,SNP_A-1849987	0	11.3393	0.500083
SNP_A-1849987,SNP_A-2081269	0	9.21604	0.684375
SNP_A-2081269,SNP_A-1787343	0	8.82942	0.717427
SNP_A-1787343,SNP_A-2053960	0	12.4245	0.41222
SNP_A-2053960,SNP_A-1932585	0	6.96126	0.860163
SNP_A-1932585,SNP_A-1932912	0	5.83279	0.924275
SNP_A-1932912,SNP_A-1862373	0	5.56846	0.936256
SNP_A-1862373,SNP_A-4272816	0	14.5394	0.267597
SNP_A-4272816,SNP_A-2102202	0	15.4728	0.216594
SNP_A-2102202,SNP_A-1942533	0	14.2867	0.282773
SNP_A-1942533,SNP_A-1949865	0	10.4082	0.580199
SNP_A-1949865,SNP_A-2137294	0	11.2177	0.51036
SNP_A-2137294,SNP_A-4295516	0	8.96679	0.705765
SNP_A-4295516,SNP_A-2171736	0	11.2947	0.503842
SNP_A-2171736,SNP_A-2048255	0	11.2167	0.510446
SNP_A-2048255,SNP_A-4236113	0	10.4158	0.579534
SNP_A-4236113,SNP_A-2310638	0	9.5398	0.656263
SNP_A-2310638,SNP_A-1842417	0	10.2078	0.597735
SNP_A-1842417,SNP_A-2306817	0	9.70599	0.641737
SNP_A-2306817,SNP_A-2153581	0	18.6098	0.0983897
SNP_A-2153581,SNP_A-2295560	0	15.1265	0.234589
SNP_A-2295560,SNP_A-1999869	0	11.5763	0.48028
SNP_A-1999869,SNP_A-4256033	0	6.23376	0.903843
SNP_A-4256033,SNP_A-2261715	0	10.1624	0.601713
SNP_A-2261715,SNP_A-1867139	0	11.4818	0.488139
SNP_A-1867139,SNP_A-2022229	0	6.64771	0.87999
SNP_A-2022229,SNP_A-2060881	0	4.91194	0.960856
SNP_A-2060881,SNP_A-4283135	0	9.26131	0.680464
SNP_A-4283135,SNP_A-2067654	0	9.85806	0.628411
SNP_A-2067654,SNP_A-1785990	0	8.59578	0.737013
SNP_A-1785990,SNP_A-4232404	0	7.72719	0.80607
SNP_A-4232404,SNP_A-1916072	0	14.8122	0.251869
SNP_A-1916072,SNP_A-2211398	0	14.6141	0.26322
SNP_A-2211398,SNP_A-2209080	0	13.7195	0.318976
SNP_A-2209080,SNP_A-2209125	1	7.30709	0.836671
SNP_A-2209125,SNP_A-2237247	0	15.178	0.231847
SNP_A-2237247,SNP_A-2025822	0	18.5388	0.100283
SNP_A-2025822,SNP_A-2226241	0	18.8563	0.0920562
SNP_A-2226241,SNP_A-2109330	0	15.8598	0.197744
SNP_A-2109330,SNP_A-2196824	0	5.13722	0.953238
SNP_A-2196824,SNP_A-1839880	0	5.04742	0.956376
SNP_A-1839880,SNP_A-2216603	0	15.7291	0.20396
SNP_A-2216603,SNP_A-1801037	0	9.40935	0.667625
SNP_A-1801037,SNP_A-1780483	0	15.8391	0.198717
SNP_A-1780483,SNP_A-2216126	0	4.47708	0.973211
SNP_A-2216126,SNP_A-4230702	0	9.78752	0.634595
SNP_A-4230702,SNP_A-2183219	0	9.76434	0.636626
SNP_A-2183219,SNP_A-1834291	0	15.4501	0.217738
SNP_A-1834291,SNP_A-2236123	0	15.8321	0.199049
SNP_A-2236123,SNP_A-2160112	0	13.9241	0.305582
SNP_A-2160112,SNP_A-1824909	0	16.0846	0.187391
SNP_A-1824909,SNP_A-2278486	0	10.3236	0.587591
SNP_A-2278486,SNP_A-4303163	0	13.7182	0.319067
SNP_A-4303163,SNP_A-2229151	0	22.2015	0.0353229
SNP_A-2229151,SNP_A-2145419	0	22.2587	0.0347203
SNP_A-2145419,SNP_A-4228795	0	15.8431	0.198528
SNP_A-4228795,SNP_A-1954358	0	17.5852	0.128876
SNP_A-1954358,SNP_A-2048170	0	19.5949	0.0751482
SNP_A-2048170,SNP_A-1808066	0	21.3632	0.0453079
SNP_A-1808066,SNP_A-2200001	0	11.8176	0.46044
SNP_A-2200001,SNP_A-2223012	0	22.1912	0.0354315
SNP_A-2223012,SNP_A-2135114	0	19.2683	0.082256
SNP_A-2135114,SNP_A-2283006	0	18.836	0.0925643
SNP_A-2283006,SNP_A-2167266	0	13.9776	0.302142
SNP_A-2167266,SNP_A-2123561	0	10.8704	0.540054
SNP_A-2123561,SNP_A-2111433	0	11.7434	0.4665
SNP_A-2111433,SNP_A-2030134	0	15.5541	0.212523
SNP_A-2030134,SNP_A-2095667	0	17.465	0.132928
SNP_A-2095667,SNP_A-2269817	0	14.8841	0.247838
SNP_A-2269817,SNP_A-4279536	0	13.8949	0.307472
SNP_A-4279536,SNP_A-2071841	0	16.2767	0.178887
SNP_A-2071841,SNP_A-2186545	0	14.6251	0.262584
SNP_A-2186545,SNP_A-2298906	0	16.2335	0.180776
SNP_A-2298906,SNP_A-2118726	0	18.3394	0.105766
SNP_A-2118726,SNP_A-2072779	0	12.3646	0.416859
SNP_A-2072779,SNP_A-1894397	0	8.8462	0.716008
SNP_A-1894397,SNP_A-4233228	0	6.0509	0.913494
SNP_A-4233228,SNP_A-1893194	0	8.41462	0.751948
SNP_A-1893194,SNP_A-2135926	0	13.3634	0.343192
SNP_A-2135926,SNP_A-2104533	0	13.7155	0.319243
SNP_A-2104533,SNP_A-2285259	0	11.3832	0.496391
SNP_A-2285259,SNP_A-2149595	0	9.02779	0.700555
SNP_A-2149595,SNP_A-4193753	0	12.8117	0.382877
SNP_A-4193753,SNP_A-2151368	0	12.8562	0.379576
SNP_A-2151368,SNP_A-2177390	0	8.87623	0.713464
SNP_A-2177390,SNP_A-2272316	0	7.63596	0.812893
SNP_A-2272316,SNP_A-4254826	0	13.719	0.319013
SNP_A-4254826,SNP_A-1905087	0	14.5114	0.269247
SNP_A-1905087,SNP_A-2224262	0	13.0059	0.368611
SNP_A-2224262,SNP_A-2046456	0	13.7427	0.317438
SNP_A-2046456,SNP_A-2254511	0	16.6759	0.1622
SNP_A-2254511,SNP_A-2188783	0	21.1583	0.0481103
SNP_A-2188783,SNP_A-4239987	0	13.4979	0.33391
SNP_A-4239987,SNP_A-1928734	0	18.3342	0.105913
SNP_A-1928734,SNP_A-1831849	0	23.5978	0.0230591
SNP_A-1831849,SNP_A-1814119	0	21.9595	0.0379758
SNP_A-1814119,SNP_A-1808887	0	19.749	0.0719852
SNP_A-1808887,SNP_A-2237146	0	17.89	0.119072
SNP_A-2237146,SNP_A-2193681	0	12.3192	0.420394
SNP_A-2193681,SNP_A-1923155	0	18.1549	0.111068
SNP_A-1923155,SNP_A-1799649	0	7.72752	0.806045
SNP_A-1799649,SNP_A-4296324	0	8.72935	0.725857
SNP_A-4296324,SNP_A-1829453	0	5.17207	0.951983
SNP_A-1829453,SNP_A-2070006	0	4.14069	0.980762
SNP_A-2070006,SNP_A-2267697	0	15.6073	0.209894
SNP_A-2267697,SNP_A-1924108	0	17.7773	0.122622
SNP_A-1924108,SNP_A-2218527	0	6.55773	0.885405
SNP_A-2218527,SNP_A-1892754	0	9.0479	0.698833
SNP_A-1892754,SNP_A-1827706	0	9.11392	0.693171
SNP_A-1827706,SNP_A-4232614	0	19.814	0.070687
SNP_A-4232614,SNP_A-2113341	0	21.9908	0.0376233
SNP_A-2113341,SNP_A-2056159	0	21.1036	0.0488842
SNP_A-2056159,SNP_A-2029132	0	22.9664	0.0280129
SNP_A-2029132,SNP_A-4291181	0	24.332	0.0183258
SNP_A-4291181,SNP_A-1849141	0	20.4858	0.0584359
SNP_A-1849141,SNP_A-2298650	0	20.2179	0.0630745
SNP_A-2298650,SNP_A-2246233	0	18.5407	0.100232
SNP_A-2246233,SNP_A-1954895	0	6.64848	0.879943
SNP_A-1954895,SNP_A-4238581	0	4.80205	0.964266
SNP_A-4238581,SNP_A-4294364	0	6.69696	0.876973
SNP_A-4294364,SNP_A-2098081	0	9.91777	0.623175
SNP_A-2098081,SNP_A-2302994	0	10.9236	0.535473
SNP_A-2302994,SNP_A-2238767	0	10.7681	0.548888
SNP_A-2238767,SNP_A-2205835	0	7.99343	0.785643
SNP_A-2205835,SNP_A-4235985	0	7.79611	0.800854
SNP_A-4235985,SNP_A-4282911	0	7.62548	0.813671
SNP_A-4282911,SNP_A-2089730	0	11.5752	0.480368
SNP_A-2089730,SNP_A-2219440	0	8.86046	0.7148
SNP_A-2219440,SNP_A-2275382	0	7.56831	0.817891
SNP_A-2275382,SNP_A-2163670	0	12.3561	0.41752
SNP_A-2163670,SNP_A-2175613	0	19.7333	0.0723023
SNP_A-2175613,SNP_A-2219609	0	13.8592	0.309793
SNP_A-2219609,SNP_A-4250011	0	19.5832	0.075393
SNP_A-4250011,SNP_A-2228353	0	18.9521	0.0896913
SNP_A-2228353,SNP_A-2213159	0	14.8257	0.251109
SNP_A-2213159,SNP_A-1841241	0	20.3345	0.0610171
SNP_A-1841241,SNP_A-1865438	0	21.0446	0.0497317
SNP_A-1865438,SNP_A-2172489	0	20.4667	0.0587569
SNP_A-2172489,SNP_A-2144245	0	21.51	0.0433928
SNP_A-2144245,SNP_A-2202161	0	19.9734	0.0675901
SNP_A-2202161,SNP_A-2149694	0	20.7548	0.0540882
SNP_A-2149694,SNP_A-2241741	0	15.4189	0.219322
SNP_A-2241741,SNP_A-2244386	0	14.5923	0.264496
SNP_A-2244386,SNP_A-2113625	0	15.6543	0.207587
SNP_A-2113625,SNP_A-1912444	0	20.8237	0.053022
SNP_A-1912444,SNP_A-2082465	0	20.1542	0.0642248
SNP_A-2082465,SNP_A-2227978	0	14.24	0.285645
SNP_A-2227978,SNP_A-4246769	0	14.6911	0.258763
SNP_A-4246769,SNP_A-2111308	0	5.46986	0.940419
SNP_A-2111308,SNP_A-1881321	0	2.73945	0.997121
SNP_A-1881321,SNP_A-2242774	0	16.0864	0.187311
SNP_A-2242774,SNP_A-2201522	0	15.6754	0.206558
SNP_A-2201522,SNP_A-2057029	0	8.59781	0.736844
SNP_A-2057029,SNP_A-4213898	0	13.2847	0.348694
SNP_A-4213898,SNP_A-4301603	0	13.837	0.311236
SNP_A-4301603,SNP_A-2042477	0	13.73	0.318282
SNP_A-2042477,SNP_A-2202991	0	4.0934	0.981691
SNP_A-2202991,SNP_A-4252067	0	10	0.615958
SNP_A-4252067,SNP_A-2066591	0	19.4423	0.0783983
SNP_A-2066591,SNP_A-2170367	0	19.3398	0.0806521
SNP_A-2170367,SNP_A-2314431	0	8.8346	0.716989
SNP_A-2314431,SNP_A-1885623	0	8.52804	0.742625
SNP_A-1885623,SNP_A-2236812	0	9.52175	0.657837
SNP_A-2236812,SNP_A-2197317	0	9.45492	0.663661
SNP_A-2197317,SNP_A-1814475	0	16.4634	0.170923
SNP_A-1814475,SNP_A-4302489	0	21.1244	0.0485882
SNP_A-4302489,SNP_A-2188347	0	23.1965	0.026103
SNP_A-2188347,SNP_A-2287787	0	11.286	0.504582
SNP_A-2287787,SNP_A-1838191	0	17.7296	0.12415
SNP_A-1838191,SNP_A-2187559	0	15.3931	0.220638
SNP_A-2187559,SNP_A-2090538	0	9.83269	0.630636
SNP_A-2090538,SNP_A-2163174	0	11.2144	0.51064
SNP_A-2163174,SNP_A-1917143	0	23.2242	0.0258814
SNP_A-1917143,SNP_A-4250025	0	11.7827	0.463282
SNP_A-4250025,SNP_A-4217832	0	8.75179	0.723972
SNP_A-4217832,SNP_A-4229226	0	8.88903	0.712378
SNP_A-4229226,SNP_A-2311316	0	8.45711	0.748467
SNP_A-2311316,SNP_A-1809740	0	9.59895	0.651098
SNP_A-1809740,SNP_A-4248364	0	7.10273	0.850751
SNP_A-4248364,SNP_A-1929772	0	4.37623	0.975652
SNP_A-1929772,SNP_A-2167470	0	3.52234	0.990598
SNP_A-2167470,SNP_A-2270634	0	8.97129	0.705381
SNP_A-2270634,SNP_A-2031342	0	8.59124	0.73739
SNP_A-2031342,SNP_A-2213974	0	9.02325	0.700944
SNP_A-2213974,SNP_A-1792861	0	6.52502	0.887343
SNP_A-1792861,SNP_A-2045752	0	11.7004	0.470032
SNP_A-2045752,SNP_A-2281991	0	11.758	0.465308
SNP_A-2281991,SNP_A-2282048	0	7.71406	0.807058
SNP_A-2282048,SNP_A-4216845	0	5.33778	0.945735
SNP_A-4216845,SNP_A-2282422	0	4.84026	0.963102
SNP_A-2282422,SNP_A-2132507	0	9.26803	0.679882
SNP_A-2132507,SNP_A-2038488	0	8.64693	0.732754
SNP_A-2038488,SNP_A-2284986	0	8.39881	0.75324
SNP_A-2284986,SNP_A-2242193	0	7.92346	0.791083
SNP_A-2242193,SNP_A-2281792	0	8.38045	0.754738
SNP_A-2281792,SNP_A-2216765	0	3.5979	0.989649
SNP_A-2216765,SNP_A-1948295	0	7.75692	0.803826
SNP_A-1948295,SNP_A-4235978	0	7.8945	0.793319
SNP_A-4235978,SNP_A-2094300	0	8.09976	0.777287
SNP_A-2094300,SNP_A-1907919	0	16.9159	0.152789
SNP_A-1907919,SNP_A-2255111	0	8.08746	0.778259
SNP_A-2255111,SNP_A-2127620	0	9.79069	0.634318
SNP_A-2127620,SNP_A-4204612	0	11.2805	0.505047
SNP_A-4204612,SNP_A-1814126	0	11.8161	0.460559
SNP_A-1814126,SNP_A-2184384	0	11.179	0.513644
SNP_A-2184384,SNP_A-2170943	0	10.831	0.543452
SNP_A-2170943,SNP_A-1867294	0	9.49292	0.660351
SNP_A-1867294,SNP_A-2298739	0	11.1175	0.518873
SNP_A-2298739,SNP_A-1782007	0	14.1601	0.290599
SNP_A-1782007,SNP_A-4195966	0	7.33227	0.834897
SNP_A-4195966,SNP_A-2302905	0	15.5585	0.212307
SNP_A-2302905,SNP_A-2049691	0	15.8439	0.198491
SNP_A-2049691,SNP_A-1818551	0	8.50565	0.744473
SNP_A-1818551,SNP_A-1959655	0	14.0414	0.298072
SNP_A-1959655,SNP_A-2125050	0	14.1185	0.293207
SNP_A-2125050,SNP_A-4207688	0	9.43545	0.665355
SNP_A-4207688,SNP_A-1883042	0	17.4745	0.132602
SNP_A-1883042,SNP_A-2162356	0	18.5215	0.10075
SNP_A-2162356,SNP_A-2179696	0	9.95672	0.619758
SNP_A-2179696,SNP_A-2143259	0	13.4341	0.338295
SNP_A-2143259,SNP_A-1871688	0	19.0417	0.0875275
SNP_A-1871688,SNP_A-2027301	0	19.7248	0.0724746
SNP_A-2027301,SNP_A-2302885	0	15.6863	0.206031
SNP_A-2302885,SNP_A-2069886	0	11.8258	0.45977
SNP_A-2069886,SNP_A-2214299	0	16.3958	0.173772
SNP_A-2214299,SNP_A-4245067	0	18.5359	0.100362
SNP_A-4245067,SNP_A-4278158	0	19.5276	0.0765659
SNP_A-4278158,SNP_A-2302291	0	14.1432	0.291659
SNP_A-2302291,SNP_A-2183460	0	7.73677	0.805348
SNP_A-2183460,SNP_A-1899890	0	9.13201	0.691616
SNP_A-1899890,SNP_A-2314487	0	8.00022	0.785113
SNP_A-2314487,SNP_A-4243091	0	9.29452	0.67759
SNP_A-4243091,SNP_A-4296639	0	17.9142	0.118321
SNP_A-4296639,SNP_A-4224390	0	18.1988	0.109787
SNP_A-4224390,SNP_A-4277222	0	7.37324	0.831995
SNP_A-4277222,SNP_A-2118453	0	6.05575	0.913246
SNP_A-2118453,SNP_A-1786207	0	7.97293	0.787243
SNP_A-1786207,SNP_A-4233862	0	7.74259	0.804909
SNP_A-4233862,SNP_A-2113333	0	6.38062	0.895693
SNP_A-2113333,SNP_A-2281771	0	13.4468	0.337419
SNP_A-2281771,SNP_A-2155576	0	19.831	0.0703514
SNP_A-2155576,SNP_A-2190239	0	10.4477	0.576746
SNP_A-2190239,SNP_A-4233646	0	17.0016	0.149536
SNP_A-4233646,SNP_A-1878258	0	17.0484	0.147787
SNP_A-1878258,SNP_A-2198797	0	11.5257	0.484481
SNP_A-2198797,SNP_A-1950245	0	15.025	0.240071
SNP_A-1950245,SNP_A-2076188	0	18.5037	0.101231
SNP_A-2076188,SNP_A-2211771	0	14.7768	0.25387
SNP_A-2211771,SNP_A-2176916	0	13.1427	0.358758
SNP_A-2176916,SNP_A-2286947	0	12.916	0.375172
SNP_A-2286947,SNP_A-2025605	0	16.2636	0.17946
SNP_A-2025605,SNP_A-2031605	0	14.719	0.257164
SNP_A-2031605,SNP_A-2022443	0	18.8015	0.0934332
SNP_A-2022443,SNP_A-2291726	0	30.074	0.00272172
SNP_A-2291726,SNP_A-1852210	0	31.5557	0.00161974
SNP_A-1852210,SNP_A-4281085	0	24.1439	0.0194432
SNP_A-4281085,SNP_A-2248327	0	16.2243	0.181178
SNP_A-2248327,SNP_A-2151539	0	12.15	0.43371
SNP_A-2151539,SNP_A-2145989	0	8.39552	0.753509
SNP_A-2145989,SNP_A-1834906	0	12.0249	0.443679
SNP_A-1834906,SNP_A-2146504	0	12.0112	0.444779
SNP_A-2146504,SNP_A-2307309	0	11.1604	0.515227
SNP_A-2307309,SNP_A-2261658	0	20.458	0.058903
SNP_A-2261658,SNP_A-4274481	0	15.0026	0.241296
SNP_A-4274481,SNP_A-2053070	0	13.9875	0.301504
SNP_A-2053070,SNP_A-4273226	0	6.25414	0.902733
SNP_A-4273226,SNP_A-4276382	0	6.25414	0.902733
SNP_A-4276382,SNP_A-1813299	0	6.64492	0.88016
SNP_A-1813299,SNP_A-1925342	0	5.08474	0.955088
SNP_A-1925342,SNP_A-2234304	0	7.10438	0.85064
SNP_A-2234304,SNP_A-1959830	0	10.9908	0.529707
SNP_A-1959830,SNP_A-1895718	0	12.0958	0.438017
SNP_A-1895718,SNP_A-2177812	0	8.76265	0.723059
SNP_A-2177812,SNP_A-2274537	0	10.3257	0.58741
SNP_A-2274537,SNP_A-4268031	0	7.47416	0.824756
SNP_A-4268031,SNP_A-1815814	0	12.765	0.38635
SNP_A-1815814,SNP_A-2263001	0	10.0502	0.611557
SNP_A-2263001,SNP_A-4236118	0	14.1344	0.292205
SNP_A-4236118,SNP_A-2169263	0	12.5664	0.401325
SNP_A-2169263,SNP_A-4224056	0	9.85009	0.629111
SNP_A-4224056,SNP_A-2130115	0	10.3129	0.588535
SNP_A-2130115,SNP_A-1800479	0	10.0531	0.611299
SNP_A-1800479,SNP_A-2026371	0	10.0232	0.613926
SNP_A-2026371,SNP_A-2071309	0	9.72491	0.64008
SNP_A-2071309,SNP_A-2094458	0	16.2149	0.181589
SNP_A-2094458,SNP_A-1859820	0	11.7409	0.466709
SNP_A-1859820,SNP_A-4246018	0	12.7579	0.386878
SNP_A-4246018,SNP_A-4253664	0	19.0439	0.0874734
SNP_A-4253664,SNP_A-4252170	0	11.1272	0.518049
SNP_A-4252170,SNP_A-2211898	0	9.88301	0.626223
SNP_A-2211898,SNP_A-2166129	0	8.81299	0.718815
SNP_A-2166129,SNP_A-4224237	0	12.3852	0.41526
SNP_A-4224237,SNP_A-2128879	0	10.1375	0.603903
SNP_A-2128879,SNP_A-2140442	0	6.60609	0.88251
SNP_A-2140442,SNP_A-1894364	0	8.46243	0.74803
SNP_A-1894364,SNP_A-1900041	0	10.3866	0.582084
SNP_A-1900041,SNP_A-2298632	0	8.32813	0.758991
SNP_A-2298632,SNP_A-2065479	0	9.61396	0.649787
SNP_A-2065479,SNP_A-2225609	0	8.6952	0.72872
SNP_A-2225609,SNP_A-2179771	0	5.84981	0.923463
SNP_A-2179771,SNP_A-2169966	0	11.1586	0.515379
SNP_A-2169966,SNP_A-2133702	0	3.86857	0.985693
SNP_A-2133702,SNP_A-1895399	0	5.09415	0.95476
SNP_A-1895399,SNP_A-2210939	0	6.70885	0.876239
SNP_A-2210939,SNP_A-4290856	0	6.11083	0.910392
SNP_A-4290856,SNP_A-2102420	0	5.63311	0.933437
SNP_A-2102420,SNP_A-4256164	0	10.4719	0.574638
SNP_A-4256164,SNP_A-4253509	0	5.66584	0.931981
SNP_A-4253509,SNP_A-2173869	0	6.85806	0.866849
SNP_A-2173869,SNP_A-2300283	0	9.62727	0.648623
SNP_A-2300283,SNP_A-2092765	0	9.98771	0.617039
SNP_A-2092765,SNP_A-4232976	0	6.09414	0.911262
SNP_A-4232976,SNP_A-1782600	0	9.53552	0.656636
SNP_A-1782600,SNP_A-1871478	0	9.38646	0.669615
SNP_A-1871478,SNP_A-1904651	0	11.6259	0.476173
SNP_A-1904651,SNP_A-2209883	0	8.97673	0.704917
SNP_A-2209883,SNP_A-1837971	0	13.808	0.313134
SNP_A-1837971,SNP_A-1847823	0	20.8092	0.0532453
SNP_A-1847823,SNP_A-2090483	0	12.6325	0.396305
SNP_A-2090483,SNP_A-1851591	0	14.7359	0.256198
SNP_A-1851591,SNP_A-4288589	0	12.0289	0.443363
SNP_A-4288589,SNP_A-2212856	0	5.76577	0.927426
SNP_A-2212856,SNP_A-2309196	0	5.65428	0.932498
SNP_A-2309196,SNP_A-4283313	0	6.01167	0.915493
SNP_A-4283313,SNP_A-4243891	0	15.1915	0.231129
SNP_A-4243891,SNP_A-4297818	0	17.5976	0.128466
SNP_A-4297818,SNP_A-2148321	0	9.89025	0.625588
SNP_A-2148321,SNP_A-2147876	0	11.068	0.523102
SNP_A-2147876,SNP_A-1781313	0	13.0355	0.366465
SNP_A-1781313,SNP_A-4260556	0	14.5048	0.269638
SNP_A-4260556,SNP_A-1852165	0	6.19697	0.905829
SNP_A-1852165,SNP_A-4286085	0	6.98154	0.858831
SNP_A-4286085,SNP_A-4249172	0	8.03117	0.78269
SNP_A-4249172,SNP_A-2121430	0	11.132	0.517641
SNP_A-2121430,SNP_A-1782458	0	7.8236	0.798759
SNP_A-1782458,SNP_A-4202691	0	6.98559	0.858564
SNP_A-4202691,SNP_A-1999881	0	8.3724	0.755394
SNP_A-1999881,SNP_A-4218646	0	10.5217	0.570295
SNP_A-4218646,SNP_A-2210541	0	12.2232	0.427923
SNP_A-2210541,SNP_A-4201134	0	17.4327	0.134032
SNP_A-4201134,SNP_A-1843925	0	16.7575	0.158951
SNP_A-1843925,SNP_A-4251993	0	10.641	0.55991
SNP_A-4251993,SNP_A-2116869	0	14.1371	0.292038
SNP_A-2116869,SNP_A-2116773	0	16.6448	0.163455
SNP_A-2116773,SNP_A-4301119	0	20.7515	0.0541404
SNP_A-4301119,SNP_A-1898145	0	8.36666	0.755861
SNP_A-1898145,SNP_A-2123595	0	12.0815	0.439157
SNP_A-2123595,SNP_A-2217826	0	8.409	0.752408
SNP_A-2217826,SNP_A-1795741	0	6.73611	0.874549
SNP_A-1795741,SNP_A-4258689	0	13.616	0.325902
SNP_A-4258689,SNP_A-1804370	0	13.5638	0.329427
SNP_A-1804370,SNP_A-1932219	0	7.90673	0.792376
SNP_A-1932219,SNP_A-4282659	0	13.8496	0.310414
SNP_A-4282659,SNP_A-1914355	0	13.0778	0.363412
SNP_A-1914355,SNP_A-2259293	0	15.1242	0.234713
SNP_A-2259293,SNP_A-2214122	0	13.7287	0.318368
SNP_A-2214122,SNP_A-1801651	0	8.71324	0.727209
SNP_A-1801651,SNP_A-4290796	0	4.89158	0.961503
SNP_A-4290796,SNP_A-4251730	0	8.80621	0.719387
SNP_A-4251730,SNP_A-2153521	0	9.54391	0.655905
SNP_A-2153521,SNP_A-2270127	0	16.9699	0.150732
SNP_A-2270127,SNP_A-2168555	0	19.6277	0.0744655
SNP_A-2168555,SNP_A-2205022	0	16.3967	0.173733
SNP_A-2205022,SNP_A-2284891	0	14.5507	0.266932
SNP_A-2284891,SNP_A-1876955	0	10.4707	0.574735
SNP_A-1876955,SNP_A-2215279	0	10.8795	0.539275
SNP_A-2215279,SNP_A-2218969	0	20.9782	0.0507012
SNP_A-2218969,SNP_A-4299231	0	24.9009	0.0152995
SNP_A-4299231,SNP_A-2217981	0	10.0706	0.609763
SNP_A-2217981,SNP_A-2176871	0	7.42737	0.828128
SNP_A-2176871,SNP_A-2210759	0	7.41486	0.829025
SNP_A-2210759,SNP_A-1799366	0	10.9705	0.531446
SNP_A-1799366,SNP_A-1888291	0	6.31619	0.899311
SNP_A-1888291,SNP_A-1787479	0	16.2519	0.179969
SNP_A-1787479,SNP_A-1902018	0	12.3043	0.421557
SNP_A-1902018,SNP_A-1891824	0	15.3347	0.223642
SNP_A-1891824,SNP_A-2250990	0	18.1941	0.109923
SNP_A-2250990,SNP_A-1940665	0	15.6264	0.208952
SNP_A-1940665,SNP_A-2288891	0	17.4716	0.132703
SNP_A-2288891,SNP_A-4300773	0	10.681	0.55644
SNP_A-4300773,SNP_A-2023547	0	5.19447	0.951166
SNP_A-2023547,SNP_A-2156060	0	13.019	0.367662
SNP_A-2156060,SNP_A-1960184	0	13.8649	0.309421
SNP_A-1960184,SNP_A-2192583	0	6.14221	0.908744
SNP_A-2192583,SNP_A-2278785	0	8.42601	0.751016
SNP_A-2278785,SNP_A-1882835	0	12.2123	0.428783
SNP_A-1882835,SNP_A-2160424	0	9.5235	0.657685
SNP_A-2160424,SNP_A-2136432	0	10.4851	0.573481
SNP_A-2136432,SNP_A-1795136	0	6.8604	0.866699
SNP_A-1795136,SNP_A-4207658	0	5.95497	0.918335
SNP_A-4207658,SNP_A-4277041	0	7.60584	0.815125
SNP_A-4277041,SNP_A-4301835	0	15.1176	0.235066
SNP_A-4301835,SNP_A-1948614	0	12.4409	0.410949
SNP_A-1948614,SNP_A-1861734	0	8.70688	0.727742
SNP_A-1861734,SNP_A-1824839	0	5.61357	0.934297
SNP_A-1824839,SNP_A-4234524	0	9.15873	0.689317
SNP_A-4234524,SNP_A-4278318	0	10.839	0.542764
SNP_A-4278318,SNP_A-2084981	0	17.6857	0.125574
SNP_A-2084981,SNP_A-4257471	0	11.3291	0.500944
SNP_A-4257471,SNP_A-4289962	0	11.7304	0.467566
SNP_A-4289962,SNP_A-4244177	0	8.85171	0.715542
SNP_A-4244177,SNP_A-1840085	0	8.12139	0.775574
SNP_A-1840085,SNP_A-2202870	0	7.44421	0.826918
SNP_A-2202870,SNP_A-4232630	0	8.82438	0.717853
SNP_A-4232630,SNP_A-2245544	0	16.3982	0.17367
SNP_A-2245544,SNP_A-4256704	0	15.3933	0.220631
SNP_A-4256704,SNP_A-1798804	0	16.0652	0.188269
SNP_A-1798804,SNP_A-2182151	0	14.3331	0.279947
SNP_A-2182151,SNP_A-1780896	0	13.3091	0.34698
SNP_A-1780896,SNP_A-1886764	0	14.3941	0.276251
SNP_A-1886764,SNP_A-1827713	0	15.2932	0.225791
SNP_A-1827713,SNP_A-1792836	0	12.6076	0.398197
SNP_A-1792836,SNP_A-1845603	0	10.8935	0.53807
SNP_A-1845603,SNP_A-2045676	0	8.90046	0.711408
SNP_A-2045676,SNP_A-2051624	0	9.73775	0.638955
SNP_A-2051624,SNP_A-2050779	0	13.8432	0.31083
SNP_A-2050779,SNP_A-2209641	0	27.5675	0.00639655
SNP_A-2209641,SNP_A-1822120	0	31.1623	0.00186081
SNP_A-1822120,SNP_A-1823838	0	27.1118	0.00744583
SNP_A-1823838,SNP_A-1838013	0	9.266	0.680058
SNP_A-1838013,SNP_A-2044189	0	15.761	0.20243
SNP_A-2044189,SNP_A-1900516	0	13.1386	0.359045
SNP_A-1900516,SNP_A-1926444	0	6.845	0.867684
SNP_A-1926444,SNP_A-1918305	0	9.51127	0.658751
SNP_A-1918305,SNP_A-1962425	0	7.35925	0.832989
SNP_A-1962425,SNP_A-1999886	0	6.65327	0.879651
SNP_A-1999886,SNP_A-1962430	0	11.4736	0.488827
SNP_A-1962430,SNP_A-2059135	0	26.0559	0.0105401
SNP_A-2059135,SNP_A-1962449	0	23.933	0.0207718
SNP_A-1962449,SNP_A-2287018	0	10.8787	0.539342
SNP_A-2287018,SNP_A-2301725	0	10.7862	0.547323
SNP_A-2301725,SNP_A-4303314	0	12.1401	0.434495
SNP_A-4303314,SNP_A-4196576	0	10.4111	0.57994
SNP_A-4196576,SNP_A-2181511	0	20.0095	0.0669065
SNP_A-2181511,SNP_A-1956720	0	5.93361	0.919392
SNP_A-1956720,SNP_A-4253977	0	11.5901	0.479133
SNP_A-4253977,SNP_A-1802292	0	14.6877	0.258959
SNP_A-1802292,SNP_A-1841358	0	11.5892	0.47921
SNP_A-1841358,SNP_A-4291546	0	11.2538	0.507299
SNP_A-4291546,SNP_A-2079055	0	10.9098	0.536663
SNP_A-2079055,SNP_A-4261825	0	13.5737	0.328752
SNP_A-4261825,SNP_A-1925353	0	5.44196	0.941567
SNP_A-1925353,SNP_A-4201139	0	8.85579	0.715196
SNP_A-4201139,SNP_A-1999887	0	11.8441	0.458277
SNP_A-1999887,SNP_A-1962705	0	12.2776	0.423648
SNP_A-1962705,SNP_A-4261838	0	11.5633	0.481361
SNP_A-4261838,SNP_A-4261839	0	10.5113	0.571197
SNP_A-4261839,SNP_A-1937624	0	10.56	0.566954
SNP_A-1937624,SNP_A-2058328	0	10.1441	0.603316
SNP_A-2058328,SNP_A-1801459	0	11.7222	0.468237
SNP_A-1801459,SNP_A-1895449	0	12.3076	0.421301
SNP_A-1895449,SNP_A-1845388	0	11.7035	0.469774
SNP_A-1845388,SNP_A-4261858	0	11.3889	0.495914
SNP_A-4261858,SNP_A-4261860	0	9.46625	0.662674
SNP_A-4261860,SNP_A-1962823	0	10.3896	0.58182
SNP_A-1962823,SNP_A-1793036	0	11.2875	0.504455
SNP_A-1793036,SNP_A-2064179	0	12.1415	0.43438
SNP_A-2064179,SNP_A-2187317	0	13.365	0.343076
SNP_A-2187317,SNP_A-4223397	0	22.3597	0.0336808
SNP_A-4223397,SNP_A-2083432	0	14.8903	0.247491
SNP_A-2083432,SNP_A-2256302	0	13.2948	0.34798
SNP_A-2256302,SNP_A-1888456	0	6.09823	0.91105
SNP_A-1888456,SNP_A-1962888	0	9.13536	0.691327
SNP_A-1962888,SNP_A-1999888	0	8.80084	0.719841
SNP_A-1999888,SNP_A-2091241	0	5.81485	0.925126
SNP_A-2091241,SNP_A-2218894	0	6.43396	0.892647
SNP_A-2218894,SNP_A-2209275	0	11.839	0.458691
SNP_A-2209275,SNP_A-2273669	0	13.3774	0.342215
SNP_A-2273669,SNP_A-1962943	0	11.2036	0.511559
SNP_A-1962943,SNP_A-1999890	0	13.7629	0.316103
SNP_A-1999890,SNP_A-4200476	0	13.2207	0.353204
SNP_A-4200476,SNP_A-1950955	0	13.1836	0.355835
SNP_A-1950955,SNP_A-1963088	0	8.56969	0.739179
SNP_A-1963088,SNP_A-1839261	0	9.6492	0.646706
SNP_A-1839261,SNP_A-4300471	0	9.00326	0.702652
SNP_A-4300471,SNP_A-2263665	0	6.41086	0.893972
SNP_A-2263665,SNP_A-1836981	0	6.89277	0.864617
SNP_A-1836981,SNP_A-1790590	0	6.95681	0.860455
SNP_A-1790590,SNP_A-2255538	0	9.68467	0.643603
SNP_A-2255538,SNP_A-2158254	0	9.02043	0.701185
SNP_A-2158254,SNP_A-2067824	0	7.516	0.821719
SNP_A-2067824,SNP_A-1887151	0	9.84609	0.629461
SNP_A-1887151,SNP_A-1942378	0	6.37723	0.895885
SNP_A-1942378,SNP_A-2059608	0	7.67202	0.810207
SNP_A-2059608,SNP_A-2168151	0	8.32509	0.759238
SNP_A-2168151,SNP_A-1951444	0	11.6228	0.476427
SNP_A-1951444,SNP_A-4276333	0	4.9148	0.960764
SNP_A-4276333,SNP_A-2246479	0	2.92565	0.996047
SNP_A-2246479,SNP_A-4273222	0	4.76245	0.965446
SNP_A-4273222,SNP_A-4247874	0	18.0141	0.115263
SNP_A-4247874,SNP_A-4283145	0	11.165	0.514831
SNP_A-4283145,SNP_A-2220502	0	11.328	0.501035
SNP_A-2220502,SNP_A-4193390	0	13.1951	0.355022
SNP_A-4193390,SNP_A-2184862	0	5.73492	0.92885
SNP_A-2184862,SNP_A-1865400	0	7.67634	0.809884
SNP_A-1865400,SNP_A-2195959	0	5.10114	0.954515
SNP_A-2195959,SNP_A-1801006	0	14.8007	0.252516
SNP_A-1801006,SNP_A-2151953	0	13.5446	0.330731
SNP_A-2151953,SNP_A-2098867	0	10.5109	0.571232
SNP_A-2098867,SNP_A-1896804	0	10.3166	0.588209
SNP_A-1896804,SNP_A-4282464	0	10.1689	0.601148
SNP_A-4282464,SNP_A-2127855	0	10.3238	0.587577
SNP_A-2127855,SNP_A-1889979	0	4.88456	0.961724
SNP_A-1889979,SNP_A-2227417	0	7.22549	0.842359
SNP_A-2227417,SNP_A-2073931	0	8.27852	0.763004
SNP_A-2073931,SNP_A-4250886	0	6.34031	0.897965
SNP_A-4250886,SNP_A-4280764	0	7.68955	0.808896
SNP_A-4280764,SNP_A-1883894	0	9.09194	0.695058
SNP_A-1883894,SNP_A-1821303	0	12.0266	0.443542
SNP_A-1821303,SNP_A-1932366	0	11.5201	0.484948
SNP_A-1932366,SNP_A-4299212	0	9.00701	0.702332
SNP_A-4299212,SNP_A-1946755	0	17.4479	0.133513
SNP_A-1946755,SNP_A-4262002	0	13.9138	0.306244
SNP_A-4262002,SNP_A-1947453	0	7.56496	0.818137
SNP_A-1947453,SNP_A-1909187	0	6.73885	0.874378
SNP_A-1909187,SNP_A-4262012	0	4.86786	0.962247
SNP_A-4262012,SNP_A-1882990	0	14.5851	0.264915
SNP_A-1882990,SNP_A-1936663	0	7.20326	0.843894
SNP_A-1936663,SNP_A-2038668	0	7.43682	0.82745
SNP_A-2038668,SNP_A-2056655	0	6.16236	0.907677
SNP_A-2056655,SNP_A-4257818	0	13.497	0.333976
SNP_A-4257818,SNP_A-1963782	0	11.4919	0.487295
SNP_A-1963782,SNP_A-4277816	0	12.7026	0.39102
SNP_A-4277816,SNP_A-2282660	0	13.6055	0.326604
SNP_A-2282660,SNP_A-2142902	0	13.7366	0.317843
SNP_A-2142902,SNP_A-2088183	0	10.6386	0.560118
SNP_A-2088183,SNP_A-1811988	1	6.66676	0.878827
SNP_A-1811988,SNP_A-2093253	0	11.3246	0.501323
SNP_A-2093253,SNP_A-2272032	0	8.99986	0.702943
SNP_A-2272032,SNP_A-2036457	0	8.4041	0.752808
SNP_A-2036457,SNP_A-2241164	0	8.37396	0.755266
SNP_A-2241164,SNP_A-4298402	0	14.6232	0.262693
SNP_A-4298402,SNP_A-1848571	0	14.6406	0.261679
SNP_A-1848571,SNP_A-1780902	0	8.0844	0.778501
SNP_A-1780902,SNP_A-2201630	0	6.28545	0.901014
SNP_A-2201630,SNP_A-2036499	0	6.52224	0.887506
SNP_A-2036499,SNP_A-4276922	0	13.9886	0.301436
SNP_A-4276922,SNP_A-1908703	0	6.46155	0.891054
SNP_A-1908703,SNP_A-2050726	0	4.28809	0.977659
SNP_A-2050726,SNP_A-2144154	0	7.50935	0.822203
SNP_A-2144154,SNP_A-4298472	0	12.1216	0.435966
SNP_A-4298472,SNP_A-1964175	0	9.8981	0.6249
SNP_A-1964175,SNP_A-4208237	0	9.13289	0.69154
SNP_A-4208237,SNP_A-1964177	0	14.8513	0.24967
SNP_A-1964177,SNP_A-4208238	0	12.2767	0.423722
SNP_A-4208238,SNP_A-1964179	0	11.2502	0.507609
SNP_A-1964179,SNP_A-2203889	0	10.3392	0.586231
SNP_A-2203889,SNP_A-1964188	0	12.8653	0.378909
SNP_A-1964188,SNP_A-1837377	0	12.4037	0.413829
SNP_A-1837377,SNP_A-1911711	0	13.0013	0.368944
SNP_A-1911711,SNP_A-1898881	0	14.409	0.275355
SNP_A-1898881,SNP_A-4288933	0	16.0192	0.190357
SNP_A-4288933,SNP_A-2114255	0	13.1343	0.359353
SNP_A-2114255,SNP_A-2142808	0	14.0957	0.294637
SNP_A-2142808,SNP_A-2200122	0	18.4719	0.102095
SNP_A-2200122,SNP_A-1936385	0	15.1052	0.235733
SNP_A-1936385,SNP_A-1795461	0	20.7104	0.0547848
SNP_A-1795461,SNP_A-2073278	0	26.1043	0.010375
SNP_A-2073278,SNP_A-2276790	0	8.74048	0.724922
SNP_A-2276790,SNP_A-1806846	0	15.1568	0.232973
SNP_A-1806846,SNP_A-4228302	0	16.4076	0.173273
SNP_A-4228302,SNP_A-1931310	0	4.93501	0.960115
SNP_A-1931310,SNP_A-1964439	0	10.7587	0.549703
SNP_A-1964439,SNP_A-1903543	0	9.82922	0.63094
SNP_A-1903543,SNP_A-2224735	0	6.99219	0.858129
SNP_A-2224735,SNP_A-4279773	0	16.2647	0.179411
SNP_A-4279773,SNP_A-1785413	0	16.4212	0.172695
SNP_A-1785413,SNP_A-2115225	0	8.62855	0.734287
SNP_A-2115225,SNP_A-2041897	0	10.1821	0.599986
SNP_A-2041897,SNP_A-2100128	0	7.96739	0.787674
SNP_A-2100128,SNP_A-2202373	0	6.069	0.912564
SNP_A-2202373,SNP_A-1934895	0	16.1734	0.183425
SNP_A-1934895,SNP_A-2228797	0	17.3276	0.137684
SNP_A-2228797,SNP_A-2308159	0	8.84336	0.716248
SNP_A-2308159,SNP_A-1799702	0	26.0817	0.0104517
SNP_A-1799702,SNP_A-2254620	0	20.2495	0.0625118
SNP_A-2254620,SNP_A-4262207	0	18.077	0.113373
SNP_A-4262207,SNP_A-1964773	0	12.0866	0.438749
SNP_A-1964773,SNP_A-2060947	0	14.1502	0.291219
SNP_A-2060947,SNP_A-1964784	0	9.04785	0.698838
SNP_A-1964784,SNP_A-1881707	0	14.5234	0.268542
SNP_A-1881707,SNP_A-4293183	0	10.2902	0.590521
SNP_A-4293183,SNP_A-1964807	0	6.60912	0.882328
SNP_A-1964807,SNP_A-1791731	0	9.08505	0.695649
SNP_A-1791731,SNP_A-4280564	0	21.6091	0.0421415
SNP_A-4280564,SNP_A-1946443	0	14.3535	0.278704
SNP_A-1946443,SNP_A-1958749	0	17.4807	0.132392
SNP_A-1958749,SNP_A-2059550	0	17.0986	0.145928
SNP_A-2059550,SNP_A-2249877	0	18.1088	0.112427
SNP_A-2249877,SNP_A-1964844	0	15.0124	0.240757
SNP_A-1964844,SNP_A-1964848	0	11.8109	0.460985
SNP_A-1964848,SNP_A-2191464	0	12.2353	0.426971
SNP_A-2191464,SNP_A-1808759	0	11.7526	0.465748
SNP_A-1808759,SNP_A-4262226	0	12.426	0.412102
SNP_A-4262226,SNP_A-2063728	0	10.7958	0.546496
SNP_A-2063728,SNP_A-1940385	0	8.27604	0.763204
SNP_A-1940385,SNP_A-2043727	0	7.67838	0.809732
SNP_A-2043727,SNP_A-2095966	0	5.82472	0.924659
SNP_A-2095966,SNP_A-4257341	0	11.3071	0.502799
SNP_A-4257341,SNP_A-4246438	0	10.6505	0.559082
SNP_A-4246438,SNP_A-4262229	0	9.49398	0.660259
SNP_A-4262229,SNP_A-1964869	0	13.129	0.359733
SNP_A-1964869,SNP_A-1964871	0	10.7675	0.54894
SNP_A-1964871,SNP_A-1864370	0	8.83254	0.717163
SNP_A-1864370,SNP_A-1892106	0	14.4531	0.272713
SNP_A-1892106,SNP_A-1864377	0	11.2561	0.50711
SNP_A-1864377,SNP_A-4251841	0	20.4394	0.059217
SNP_A-4251841,SNP_A-1905644	0	23.85	0.0213176
SNP_A-1905644,SNP_A-4304089	0	20.7773	0.0537389
SNP_A-4304089,SNP_A-1999893	0	15.4867	0.215893
SNP_A-1999893,SNP_A-2305244	0	12.4402	0.411007
SNP_A-2305244,SNP_A-1937874	0	4.73372	0.966287
SNP_A-1937874,SNP_A-2211750	0	5.76492	0.927465
SNP_A-2211750,SNP_A-4285874	0	4.84208	0.963047
SNP_A-4285874,SNP_A-1795578	0	8.99235	0.703584
SNP_A-1795578,SNP_A-1965048	0	10.9191	0.535865
SNP_A-1965048,SNP_A-2307998	0	4.19642	0.979625
SNP_A-2307998,SNP_A-2109885	0	4.84842	0.962851
SNP_A-2109885,SNP_A-4275735	0	4.5755	0.970678
SNP_A-4275735,SNP_A-1794878	0	6.80686	0.870108
SNP_A-1794878,SNP_A-2047317	0	6.2557	0.902648
SNP_A-2047317,SNP_A-1841240	0	4.53899	0.971635
SNP_A-1841240,SNP_A-1959482	0	14.7008	0.25821
SNP_A-1959482,SNP_A-4200921	0	6.42609	0.8931
SNP_A-4200921,SNP_A-2039358	0	8.14444	0.773743
SNP_A-2039358,SNP_A-4231366	0	10.2197	0.596693
SNP_A-4231366,SNP_A-1885921	0	10.2321	0.595607
SNP_A-1885921,SNP_A-2302093	0	8.18381	0.770606
SNP_A-2302093,SNP_A-2059215	0	7.25264	0.840477
SNP_A-2059215,SNP_A-2179904	0	6.18262	0.906597
SNP_A-2179904,SNP_A-1809115	0	5.36346	0.944725
SNP_A-1809115,SNP_A-4303956	0	3.05909	0.995112
SNP_A-4303956,SNP_A-2245928	0	3.03145	0.995318
SNP_A-2245928,SNP_A-2281829	0	2.90738	0.996163
SNP_A-2281829,SNP_A-4294754	0	5.16103	0.952383
SNP_A-4294754,SNP_A-2033262	0	8.26938	0.763741
SNP_A-2033262,SNP_A-2073029	0	13.953	0.303718
SNP_A-2073029,SNP_A-1874634	0	7.64773	0.812018
SNP_A-1874634,SNP_A-2055571	0	12.6008	0.398707
SNP_A-2055571,SNP_A-1999895	0	7.8187	0.799133
SNP_A-1999895,SNP_A-1796861	0	13.8772	0.308616
SNP_A-1796861,SNP_A-2040364	0	12.0763	0.439568
SNP_A-2040364,SNP_A-1844809	0	7.9583	0.788381
SNP_A-1844809,SNP_A-2049420	0	6.789	0.871236
SNP_A-2049420,SNP_A-2235826	0	7.25187	0.84053
SNP_A-2235826,SNP_A-4299503	0	11.9015	0.453619
SNP_A-4299503,SNP_A-1918622	0	14.8213	0.251354
SNP_A-1918622,SNP_A-2084205	0	10.2595	0.593208
SNP_A-2084205,SNP_A-1867776	0	11.259	0.50686
SNP_A-1867776,SNP_A-2105540	0	13.2815	0.348919
SNP_A-2105540,SNP_A-1781791	0	12.9478	0.37285
SNP_A-1781791,SNP_A-2182020	0	12.1925	0.430342
SNP_A-2182020,SNP_A-4196972	0	10.9055	0.537033
SNP_A-4196972,SNP_A-2263473	0	9.04703	0.698908
SNP_A-2263473,SNP_A-1890171	0	10.8069	0.545532
SNP_A-1890171,SNP_A-2112867	0	9.59146	0.651752
SNP_A-2112867,SNP_A-1999897	0	7.50856	0.82226
SNP_A-1999897,SNP_A-4238757	0	8.56699	0.739402
SNP_A-4238757,SNP_A-1797331	0	7.66074	0.811049
SNP_A-1797331,SNP_A-1965531	0	13.5686	0.329103
SNP_A-1965531,SNP_A-4208447	0	14.8469	0.249915
SNP_A-4208447,SNP_A-4262336	0	9.83821	0.630152
SNP_A-4262336,SNP_A-1965554	0	9.23025	0.683149
SNP_A-1965554,SNP_A-4231807	0	13.2724	0.349557
SNP_A-4231807,SNP_A-4304260	0	22.7649	0.0297892
SNP_A-4304260,SNP_A-1905020	0	23.105	0.0268477
SNP_A-1905020,SNP_A-1862219	0	17.7095	0.1248
SNP_A-1862219,SNP_A-2292495	0	13.175	0.356449
SNP_A-2292495,SNP_A-2289848	0	11.7792	0.463572
SNP_A-2289848,SNP_A-2202235	0	10.6859	0.55601
SNP_A-2202235,SNP_A-2075051	0	10.5882	0.564496
SNP_A-2075051,SNP_A-4277716	0	15.712	0.204787
SNP_A-4277716,SNP_A-2218509	0	21.03	0.0499425
SNP_A-2218509,SNP_A-1906390	0	20.4707	0.0586894
SNP_A-1906390,SNP_A-2068432	0	22.6557	0.0307955
SNP_A-2068432,SNP_A-4300113	0	21.1398	0.0483699
SNP_A-4300113,SNP_A-4228020	0	12.2648	0.424657
SNP_A-4228020,SNP_A-1863924	0	17.0245	0.148679
SNP_A-1863924,SNP_A-2130670	0	17.7069	0.124884
SNP_A-2130670,SNP_A-2187234	0	19.2648	0.0823351
SNP_A-2187234,SNP_A-1915299	0	11.3702	0.497489
SNP_A-1915299,SNP_A-1965742	0	15.5478	0.212838
SNP_A-1965742,SNP_A-1803233	0	19.4804	0.0775758
SNP_A-1803233,SNP_A-4288918	0	10.7822	0.547671
SNP_A-4288918,SNP_A-4227906	0	19.8431	0.0701122
SNP_A-4227906,SNP_A-1855573	0	15.1883	0.231299
SNP_A-1855573,SNP_A-2303822	0	13.7884	0.314422
SNP_A-2303822,SNP_A-2082485	0	17.061	0.147317
SNP_A-2082485,SNP_A-4304032	0	18.8051	0.0933424
SNP_A-4304032,SNP_A-2223535	0	13.7892	0.314371
SNP_A-2223535,SNP_A-1891043	0	11.5489	0.482556
SNP_A-1891043,SNP_A-2095563	0	16.4197	0.17276
SNP_A-2095563,SNP_A-2049635	0	15.0847	0.236837
SNP_A-2049635,SNP_A-2121336	0	10.9068	0.53692
SNP_A-2121336,SNP_A-1896658	0	14.525	0.268444
SNP_A-1896658,SNP_A-2181253	0	13.7883	0.314429
SNP_A-2181253,SNP_A-4244347	0	11.4586	0.490082
SNP_A-4244347,SNP_A-1786153	0	11.4971	0.486861
SNP_A-1786153,SNP_A-2081406	0	11.4962	0.48694
SNP_A-2081406,SNP_A-1904537	0	7.23091	0.841984
SNP_A-1904537,SNP_A-2050820	0	10.1607	0.601863
SNP_A-2050820,SNP_A-4254540	0	11.6046	0.477936
SNP_A-4254540,SNP_A-2310164	0	7.48441	0.824014
SNP_A-2310164,SNP_A-2117633	0	13.1229	0.360172
SNP_A-2117633,SNP_A-1783187	0	15.9819	0.192067
SNP_A-1783187,SNP_A-1791099	0	17.0776	0.1467
SNP_A-1791099,SNP_A-4285377	0	15.7392	0.203476
SNP_A-4285377,SNP_A-4296398	0	11.3262	0.501193
SNP_A-4296398,SNP_A-2106926	0	9.02575	0.700729
SNP_A-2106926,SNP_A-2302152	0	6.23268	0.903901
SNP_A-2302152,SNP_A-1870267	0	6.76439	0.872783
SNP_A-1870267,SNP_A-2273458	0	6.85761	0.866878
SNP_A-2273458,SNP_A-1793677	0	7.21371	0.843173
SNP_A-1793677,SNP_A-2041099	0	7.24506	0.841003
SNP_A-2041099,SNP_A-2028999	0	9.22491	0.68361
SNP_A-2028999,SNP_A-1782464	0	7.07484	0.852628
SNP_A-1782464,SNP_A-2193471	0	19.8771	0.069447
SNP_A-2193471,SNP_A-1966143	0	23.2546	0.0256405
SNP_A-1966143,SNP_A-1999900	0	11.5714	0.480683
SNP_A-1999900,SNP_A-4272275	0	8.40693	0.752576
SNP_A-4272275,SNP_A-2051480	0	14.6248	0.262597
SNP_A-2051480,SNP_A-1999901	0	12.3575	0.41741
SNP_A-1999901,SNP_A-1814909	0	6.30558	0.899901
SNP_A-1814909,SNP_A-2233162	0	8.46713	0.747644
SNP_A-2233162,SNP_A-1966211	0	9.1028	0.694126
SNP_A-1966211,SNP_A-4304165	0	13.622	0.325498
SNP_A-4304165,SNP_A-2263659	0	10.0489	0.611674
SNP_A-2263659,SNP_A-1828554	0	9.74817	0.638042
SNP_A-1828554,SNP_A-1806163	0	9.076	0.696425
SNP_A-1806163,SNP_A-1819996	0	6.45822	0.891247
SNP_A-1819996,SNP_A-2059674	0	5.85042	0.923433
SNP_A-2059674,SNP_A-1814246	0	6.61958	0.881696
SNP_A-1814246,SNP_A-2106377	0	6.51788	0.887763
SNP_A-2106377,SNP_A-1935880	0	7.63899	0.812668
SNP_A-1935880,SNP_A-2269239	0	7.02261	0.856116
SNP_A-2269239,SNP_A-2107085	0	11.3398	0.500048
SNP_A-2107085,SNP_A-2235829	0	12.6124	0.397828
SNP_A-2235829,SNP_A-2170216	0	16.3838	0.174282
SNP_A-2170216,SNP_A-1796540	0	8.97299	0.705236
SNP_A-1796540,SNP_A-1866299	0	7.27814	0.838699
SNP_A-1866299,SNP_A-2121252	0	6.07667	0.912168
SNP_A-2121252,SNP_A-1953944	0	9.3884	0.669446
SNP_A-1953944,SNP_A-1938722	0	9.60726	0.650372
SNP_A-1938722,SNP_A-1909686	0	11.1354	0.517351
SNP_A-1909686,SNP_A-2307551	0	8.74042	0.724928
SNP_A-2307551,SNP_A-2206827	0	9.95587	0.619832
SNP_A-2206827,SNP_A-1876286	0	13.8931	0.307589
SNP_A-1876286,SNP_A-2265454	0	11.8545	0.457437
SNP_A-2265454,SNP_A-1935392	0	7.89676	0.793145
SNP_A-1935392,SNP_A-4225376	0	9.83779	0.630189
SNP_A-4225376,SNP_A-2082461	0	9.28174	0.678696
SNP_A-2082461,SNP_A-1951893	0	6.90174	0.864038
SNP_A-1951893,SNP_A-2286588	0	6.6237	0.881447
SNP_A-2286588,SNP_A-2214699	0	10.9726	0.531272
SNP_A-2214699,SNP_A-2232348	0	17.5157	0.131208
SNP_A-2232348,SNP_A-1832466	0	15.0133	0.240711
SNP_A-1832466,SNP_A-1956385	0	10.4445	0.577024
SNP_A-1956385,SNP_A-2112586	0	11.3637	0.498037
SNP_A-2112586,SNP_A-2079203	0	12.2103	0.428944
SNP_A-2079203,SNP_A-2080826	0	6.52298	0.887463
SNP_A-2080826,SNP_A-1921991	0	5.88457	0.921789
SNP_A-1921991,SNP_A-2113977	0	17.2108	0.141839
SNP_A-2113977,SNP_A-2303962	0	14.603	0.263868
SNP_A-2303962,SNP_A-4219084	0	17.968	0.116665
SNP_A-4219084,SNP_A-2117493	0	13.0853	0.362874
SNP_A-2117493,SNP_A-1848987	0	9.34481	0.673231
SNP_A-1848987,SNP_A-2176690	0	19.1364	0.08529
SNP_A-2176690,SNP_A-2048263	0	26.4636	0.00922333
SNP_A-2048263,SNP_A-1966968	0	27.2852	0.00702854
SNP_A-1966968,SNP_A-2096277	0	20.9126	0.0516751
SNP_A-2096277,SNP_A-4235335	0	15.0627	0.238024
SNP_A-4235335,SNP_A-4245014	0	12.0911	0.438387
SNP_A-4245014,SNP_A-1789195	0	9.83374	0.630544
SNP_A-1789195,SNP_A-2041457	0	10.6567	0.558545
SNP_A-2041457,SNP_A-2025020	0	12.8012	0.383657
SNP_A-2025020,SNP_A-2139913	0	15.9421	0.193902
SNP_A-2139913,SNP_A-4220734	0	14.1677	0.290127
SNP_A-4220734,SNP_A-1999905	0	13.7	0.320274
SNP_A-1999905,SNP_A-1967181	0	19.4944	0.0772759
SNP_A-1967181,SNP_A-2103635	0	17.8178	0.121336
SNP_A-2103635,SNP_A-2300210	0	18.3299	0.106035
SNP_A-2300210,SNP_A-1857548	0	20.5519	0.0573401
SNP_A-1857548,SNP_A-2281191	0	19.8847	0.0692992
SNP_A-2281191,SNP_A-1805890	0	16.5463	0.167475
SNP_A-1805890,SNP_A-4233354	0	12.039	0.442552
SNP_A-4233354,SNP_A-2312094	0	14.2218	0.286772
SNP_A-2312094,SNP_A-4303414	0	14.0631	0.296695
SNP_A-4303414,SNP_A-4262635	0	15.0541	0.23849
SNP_A-4262635,SNP_A-1999906	0	15.6818	0.206246
SNP_A-1999906,SNP_A-1999907	0	11.2453	0.508022
SNP_A-1999907,SNP_A-1999908	0	10.1111	0.606216
SNP_A-1999908,SNP_A-2293431	0	15.2562	0.227724
SNP_A-2293431,SNP_A-1967420	0	15.201	0.23063
SNP_A-1967420,SNP_A-4302516	0	14.4621	0.272177
SNP_A-4302516,SNP_A-2221855	0	14.3523	0.27878
SNP_A-2221855,SNP_A-1825872	0	9.23155	0.683036
SNP_A-1825872,SNP_A-2173442	0	14.7965	0.252754
SNP_A-2173442,SNP_A-1947484	0	14.3819	0.276989
SNP_A-1947484,SNP_A-1856143	0	9.63572	0.647884
SNP_A-1856143,SNP_A-1792049	0	10.0335	0.613022
SNP_A-1792049,SNP_A-1872931	0	14.6463	0.261349
SNP_A-1872931,SNP_A-2162139	0	9.21753	0.684247
SNP_A-2162139,SNP_A-1891485	0	15.7608	0.20244
SNP_A-1891485,SNP_A-2158614	0	13.6143	0.326016
SNP_A-2158614,SNP_A-1957325	0	7.62246	0.813895
SNP_A-1957325,SNP_A-2138694	0	8.19881	0.769408
SNP_A-2138694,SNP_A-4236818	0	13.0661	0.364258
SNP_A-4236818,SNP_A-4247220	0	13.6467	0.323833
SNP_A-4247220,SNP_A-1871939	1	4.12264	0.98112
SNP_A-1871939,SNP_A-1817181	0	22.6303	0.0310336
SNP_A-1817181,SNP_A-1967671	0	8.13859	0.774208
SNP_A-1967671,SNP_A-4208786	0	8.00017	0.785117
SNP_A-4208786,SNP_A-1967729	0	17.4168	0.134581
SNP_A-1967729,SNP_A-1873238	0	20.6205	0.0562222
SNP_A-1873238,SNP_A-2247260	0	16.4109	0.173133
SNP_A-2247260,SNP_A-2262145	0	15.6589	0.207365
SNP_A-2262145,SNP_A-2093789	0	15.601	0.210204
SNP_A-2093789,SNP_A-2113504	0	22.453	0.0327452
SNP_A-2113504,SNP_A-2218779	0	6.18914	0.906249
SNP_A-2218779,SNP_A-2309488	0	10.444	0.577068
SNP_A-2309488,SNP_A-2298108	0	22.917	0.0284389
SNP_A-2298108,SNP_A-2223263	0	22.3752	0.0335233
SNP_A-2223263,SNP_A-2307636	0	17.9125	0.118375
SNP_A-2307636,SNP_A-2219874	0	12.8168	0.382499
SNP_A-2219874,SNP_A-2067412	0	23.1593	0.0264039
SNP_A-2067412,SNP_A-2148453	0	23.8957	0.0210155
SNP_A-2148453,SNP_A-1968003	0	20.4383	0.0592351
SNP_A-1968003,SNP_A-1872691	0	20.1827	0.0637074
SNP_A-1872691,SNP_A-2114339	0	20.7008	0.0549369
SNP_A-2114339,SNP_A-2265394	0	16.1373	0.185026
SNP_A-2265394,SNP_A-4292198	0	20.9139	0.0516552
SNP_A-4292198,SNP_A-4274315	0	24.3671	0.0181235
SNP_A-4274315,SNP_A-2179213	0	17.7668	0.122958
SNP_A-2179213,SNP_A-2127880	0	12.8659	0.378863
SNP_A-2127880,SNP_A-2125523	0	15.6598	0.207317
SNP_A-2125523,SNP_A-2226171	0	8.03819	0.782139
SNP_A-2226171,SNP_A-1875244	0	15.6479	0.207902
SNP_A-1875244,SNP_A-2174387	0	14.9212	0.245774
SNP_A-2174387,SNP_A-1889207	0	24.2118	0.0190328
SNP_A-1889207,SNP_A-1904289	0	25.9803	0.0108031
SNP_A-1904289,SNP_A-1903182	0	13.5482	0.330483
SNP_A-1903182,SNP_A-4244844	0	13.1441	0.358656
SNP_A-4244844,SNP_A-2300328	0	9.90269	0.624497
SNP_A-2300328,SNP_A-2088689	0	10.4897	0.573085
SNP_A-2088689,SNP_A-2216931	0	8.52577	0.742813
SNP_A-2216931,SNP_A-1784307	0	11.5808	0.479904
SNP_A-1784307,SNP_A-1898089	0	11.0238	0.526877
SNP_A-1898089,SNP_A-4290550	0	12.6042	0.398452
SNP_A-4290550,SNP_A-2056153	0	12.2804	0.423432
SNP_A-2056153,SNP_A-1903648	0	12.23	0.427391
SNP_A-1903648,SNP_A-2275844	0	12.361	0.417139
SNP_A-2275844,SNP_A-1968618	0	6.01447	0.915351
SNP_A-1968618,SNP_A-1954580	0	7.51785	0.821584
SNP_A-1954580,SNP_A-2149299	0	6.34349	0.897787
SNP_A-2149299,SNP_A-4233585	0	13.8387	0.311127
SNP_A-4233585,SNP_A-2177056	0	12.1266	0.435565
SNP_A-2177056,SNP_A-2131579	0	8.42699	0.750936
SNP_A-2131579,SNP_A-1968654	0	9.86406	0.627885
SNP_A-1968654,SNP_A-4272004	0	9.26091	0.680498
SNP_A-4272004,SNP_A-1968662	0	19.3866	0.0796162
SNP_A-1968662,SNP_A-2251060	0	6.74867	0.873766
SNP_A-2251060,SNP_A-2042724	0	7.98166	0.786562
SNP_A-2042724,SNP_A-1968707	0	11.2025	0.511646
SNP_A-1968707,SNP_A-1968709	0	12.664	0.393927
SNP_A-1968709,SNP_A-2141395	0	17.9616	0.116861
SNP_A-2141395,SNP_A-4198194	0	14.0638	0.29665
SNP_A-4198194,SNP_A-1916507	0	11.4683	0.48927
SNP_A-1916507,SNP_A-4287996	0	6.89141	0.864705
SNP_A-4287996,SNP_A-2257247	0	13.9798	0.301999
SNP_A-2257247,SNP_A-2141651	0	19.4844	0.0774906
SNP_A-2141651,SNP_A-2030323	0	17.9483	0.117268
SNP_A-2030323,SNP_A-4278723	0	10.5875	0.56456
SNP_A-4278723,SNP_A-2090089	0	10.0625	0.61048
SNP_A-2090089,SNP_A-2146554	0	5.87844	0.922085
SNP_A-2146554,SNP_A-1903053	0	13.4315	0.338471
SNP_A-1903053,SNP_A-2190266	0	11.3601	0.498338
SNP_A-2190266,SNP_A-1788452	0	9.91052	0.623811
SNP_A-1788452,SNP_A-2048715	0	13.2014	0.354577
SNP_A-2048715,SNP_A-2256849	0	14.362	0.278191
SNP_A-2256849,SNP_A-4201549	0	15.3548	0.222603
SNP_A-4201549,SNP_A-2253781	0	14.7916	0.253033
SNP_A-2253781,SNP_A-1836494	0	11.3078	0.502742
SNP_A-1836494,SNP_A-2034806	0	15.2369	0.228735
SNP_A-2034806,SNP_A-2048646	0	7.44171	0.827098
SNP_A-2048646,SNP_A-2093790	0	9.49542	0.660133
SNP_A-2093790,SNP_A-4242616	0	15.1693	0.232309
SNP_A-4242616,SNP_A-2148005	0	18.5588	0.099748
SNP_A-2148005,SNP_A-4299593	0	22.6309	0.0310279
SNP_A-4299593,SNP_A-2127156	0	21.7426	0.0405078
SNP_A-2127156,SNP_A-2204960	0	19.3389	0.080672
SNP_A-2204960,SNP_A-4237800	0	15.6931	0.205699
SNP_A-4237800,SNP_A-1909848	0	26.0902	0.0104229
SNP_A-1909848,SNP_A-4225677	0	22.713	0.0302634
SNP_A-4225677,SNP_A-4287052	0	13.5024	0.333606
SNP_A-4287052,SNP_A-4252078	0	16.4077	0.173269
SNP_A-4252078,SNP_A-1973718	0	12.2846	0.423105
SNP_A-1973718,SNP_A-2156989	0	15.5026	0.215093
SNP_A-2156989,SNP_A-2067882	0	12.4251	0.412168
SNP_A-2067882,SNP_A-1973774	0	12.1956	0.430105
SNP_A-1973774,SNP_A-1903015	0	15.0274	0.239941
SNP_A-1903015,SNP_A-2184594	0	15.6992	0.205405
SNP_A-2184594,SNP_A-1884422	0	15.4549	0.217495
SNP_A-1884422,SNP_A-2302692	0	17.9511	0.117183
SNP_A-2302692,SNP_A-2211890	0	15.1777	0.231864
SNP_A-2211890,SNP_A-4296718	0	12.7919	0.384343
SNP_A-4296718,SNP_A-4295917	0	16.6743	0.162266
SNP_A-4295917,SNP_A-1876085	0	15.1618	0.232708
SNP_A-1876085,SNP_A-4284315	0	9.29843	0.677251
SNP_A-4284315,SNP_A-1973904	0	8.55961	0.740014
SNP_A-1973904,SNP_A-2240913	0	13.4961	0.334033
SNP_A-2240913,SNP_A-4240716	0	14.4372	0.273667
SNP_A-4240716,SNP_A-2311094	0	12.1706	0.432079
SNP_A-2311094,SNP_A-1950362	0	7.31339	0.836227
SNP_A-1950362,SNP_A-1974000	0	9.93546	0.621622
SNP_A-1974000,SNP_A-2195387	0	11.1183	0.518812
SNP_A-2195387,SNP_A-2184501	0	11.7045	0.469692
SNP_A-2184501,SNP_A-2229193	0	17.2212	0.141464
SNP_A-2229193,SNP_A-2082647	0	20.3086	0.0614692
SNP_A-2082647,SNP_A-4300104	0	13.1673	0.356997
SNP_A-4300104,SNP_A-1974062	0	11.045	0.52507
SNP_A-1974062,SNP_A-2204831	0	14.1871	0.288919
SNP_A-2204831,SNP_A-2200296	0	15.9152	0.195149
SNP_A-2200296,SNP_A-4292576	0	9.15948	0.689252
SNP_A-4292576,SNP_A-4284240	0	5.97902	0.917136
SNP_A-4284240,SNP_A-2203985	0	7.57281	0.81756
SNP_A-2203985,SNP_A-1828225	0	7.39786	0.830241
SNP_A-1828225,SNP_A-1895813	0	8.79674	0.720186
SNP_A-1895813,SNP_A-1812005	0	9.21123	0.684791
SNP_A-1812005,SNP_A-4280578	0	8.77243	0.722236
SNP_A-4280578,SNP_A-2289137	0	9.98042	0.617679
SNP_A-2289137,SNP_A-2293748	0	12.0358	0.442808
SNP_A-2293748,SNP_A-2088760	0	18.9595	0.0895105
SNP_A-2088760,SNP_A-2145462	0	23.5071	0.0237167
SNP_A-2145462,SNP_A-2085150	0	10.4073	0.580278
SNP_A-2085150,SNP_A-1794219	0	11.2973	0.503622
SNP_A-1794219,SNP_A-1974257	0	15.9277	0.194571
SNP_A-1974257,SNP_A-2080489	0	19.8464	0.0700474
SNP_A-2080489,SNP_A-4301021	0	19.7639	0.0716863
SNP_A-4301021,SNP_A-4217228	0	12.0969	0.437926
SNP_A-4217228,SNP_A-2123420	0	11.9757	0.447632
SNP_A-2123420,SNP_A-4259777	0	8.14577	0.773638
SNP_A-4259777,SNP_A-4263762	0	14.0993	0.294414
SNP_A-4263762,SNP_A-1934654	0	12.9678	0.371386
SNP_A-1934654,SNP_A-4200423	0	8.74559	0.724493
SNP_A-4200423,SNP_A-4297529	0	10.4064	0.580354
SNP_A-4297529,SNP_A-4293330	0	9.59903	0.651091
SNP_A-4293330,SNP_A-1912716	0	8.65298	0.73225
SNP_A-1912716,SNP_A-2312540	0	9.42927	0.665893
SNP_A-2312540,SNP_A-1850375	0	9.86817	0.627525
SNP_A-1850375,SNP_A-4298616	0	11.1586	0.515375
SNP_A-4298616,SNP_A-1786225	0	12.3895	0.414929
SNP_A-1786225,SNP_A-2161258	0	10.7764	0.54817
SNP_A-2161258,SNP_A-1916201	0	10.6096	0.562639
SNP_A-1916201,SNP_A-4243733	0	7.22903	0.842114
SNP_A-4243733,SNP_A-2023584	0	7.37528	0.83185
SNP_A-2023584,SNP_A-1832686	0	11.1497	0.516132
SNP_A-1832686,SNP_A-2079396	0	20.7181	0.0546632
SNP_A-2079396,SNP_A-2314461	0	20.8257	0.0529912
SNP_A-2314461,SNP_A-4251384	0	8.68536	0.729544
SNP_A-4251384,SNP_A-4242820	0	9.21041	0.684861
SNP_A-4242820,SNP_A-2300804	0	9.85526	0.628657
SNP_A-2300804,SNP_A-1999917	0	6.15499	0.908068
SNP_A-1999917,SNP_A-2297698	0	5.45973	0.940838
SNP_A-2297698,SNP_A-2164045	0	7.59683	0.815791
SNP_A-2164045,SNP_A-2105728	0	5.37293	0.94435
SNP_A-2105728,SNP_A-4202765	0	5.94386	0.918885
SNP_A-4202765,SNP_A-2069983	0	5.50783	0.938836
SNP_A-2069983,SNP_A-1954352	0	5.15073	0.952754
SNP_A-1954352,SNP_A-1927205	0	10.9049	0.53709
SNP_A-1927205,SNP_A-2312454	0	11.2974	0.503615
SNP_A-2312454,SNP_A-4241525	0	7.60188	0.815417
SNP_A-4241525,SNP_A-2201378	0	11.2267	0.509594
SNP_A-2201378,SNP_A-1919053	0	10.8608	0.540882
SNP_A-1919053,SNP_A-1784783	0	6.05968	0.913044
SNP_A-1784783,SNP_A-2150513	0	7.6284	0.813454
SNP_A-2150513,SNP_A-2070725	0	17.5465	0.130169
SNP_A-2070725,SNP_A-4291233	0	18.3032	0.10679
SNP_A-4291233,SNP_A-4289871	0	17.1196	0.145152
SNP_A-4289871,SNP_A-2175446	0	12.8694	0.378602
SNP_A-2175446,SNP_A-4241565	0	9.20371	0.68544
SNP_A-4241565,SNP_A-1975105	0	13.7082	0.319726
SNP_A-1975105,SNP_A-4295395	0	12.0704	0.44004
SNP_A-4295395,SNP_A-1917641	0	5.44325	0.941514
SNP_A-1917641,SNP_A-1975121	0	12.0598	0.440885
SNP_A-1975121,SNP_A-1941268	0	13.1458	0.35853
SNP_A-1941268,SNP_A-1838163	0	19.6997	0.0729838
SNP_A-1838163,SNP_A-1848706	0	21.3343	0.0456948
SNP_A-1848706,SNP_A-4287881	0	16.0032	0.191089
SNP_A-4287881,SNP_A-4221641	0	21.0652	0.0494345
SNP_A-4221641,SNP_A-2027433	0	18.1333	0.111703
SNP_A-2027433,SNP_A-1914912	0	20.5662	0.057106
SNP_A-1914912,SNP_A-2293699	0	9.00695	0.702336
SNP_A-2293699,SNP_A-2273876	0	11.1449	0.516547
SNP_A-2273876,SNP_A-4295754	0	8.21453	0.768148
SNP_A-4295754,SNP_A-1792297	0	8.51832	0.743428
SNP_A-1792297,SNP_A-1975375	0	15.1657	0.232499
SNP_A-1975375,SNP_A-1975403	0	12.3065	0.421391
SNP_A-1975403,SNP_A-2304681	0	10.0453	0.611988
SNP_A-2304681,SNP_A-2250597	0	12.3102	0.421097
SNP_A-2250597,SNP_A-2136701	0	13.3352	0.345157
SNP_A-2136701,SNP_A-2302259	0	9.44703	0.664348
SNP_A-2302259,SNP_A-2273080	0	10.8018	0.545979
SNP_A-2273080,SNP_A-2113650	0	10.551	0.56774
SNP_A-2113650,SNP_A-2062763	0	10.4253	0.578701
SNP_A-2062763,SNP_A-2050384	0	7.41647	0.82891
SNP_A-2050384,SNP_A-2294199	0	7.12259	0.849407
SNP_A-2294199,SNP_A-4281291	0	10.4348	0.577871
SNP_A-4281291,SNP_A-2158472	0	11.9222	0.451949
SNP_A-2158472,SNP_A-2198761	0	11.5823	0.479784
SNP_A-2198761,SNP_A-1787495	0	10.8564	0.541261
SNP_A-1787495,SNP_A-2249705	0	13.66	0.322948
SNP_A-2249705,SNP_A-2188844	0	15.8757	0.196994
SNP_A-2188844,SNP_A-2073690	0	12.9971	0.369255
SNP_A-2073690,SNP_A-1975779	0	12.3026	0.421692
SNP_A-1975779,SNP_A-2282359	0	12.2422	0.42643
SNP_A-2282359,SNP_A-2312274	0	12.6176	0.397437
SNP_A-2312274,SNP_A-2064563	0	8.85619	0.715162
SNP_A-2064563,SNP_A-2206686	0	13.3586	0.343524
SNP_A-2206686,SNP_A-2124454	0	13.1684	0.356918
SNP_A-2124454,SNP_A-2204891	0	9.16428	0.688839
SNP_A-2204891,SNP_A-2202582	0	8.6	0.736663
SNP_A-2202582,SNP_A-2169502	0	9.38104	0.670086
SNP_A-2169502,SNP_A-2082767	0	10.7644	0.549208
SNP_A-2082767,SNP_A-4283713	0	8.22645	0.767193
SNP_A-4283713,SNP_A-1976008	0	10.8005	0.546088
SNP_A-1976008,SNP_A-4209947	0	9.25782	0.680766
SNP_A-4209947,SNP_A-2233892	0	9.3143	0.675876
SNP_A-2233892,SNP_A-2163865	0	9.0071	0.702324
SNP_A-2163865,SNP_A-2223239	0	9.16693	0.68861
SNP_A-2223239,SNP_A-1976158	0	12.4735	0.40844
SNP_A-1976158,SNP_A-1976162	0	9.62338	0.648963
SNP_A-1976162,SNP_A-4209978	0	9.62338	0.648963
SNP_A-4209978,SNP_A-1937164	0	13.0406	0.366096
SNP_A-1937164,SNP_A-2121045	0	9.49582	0.660098
SNP_A-2121045,SNP_A-2297848	0	7.59374	0.816018
SNP_A-2297848,SNP_A-2095032	0	13.4951	0.334105
SNP_A-2095032,SNP_A-2176444	0	18.158	0.110977
SNP_A-2176444,SNP_A-1840001	0	13.0994	0.361856
SNP_A-1840001,SNP_A-2145181	0	18.6514	0.0972957
SNP_A-2145181,SNP_A-2169805	0	14.2797	0.283203
SNP_A-2169805,SNP_A-2278691	0	11.0363	0.52581
SNP_A-2278691,SNP_A-2300914	0	12.3679	0.416602
SNP_A-2300914,SNP_A-1892226	0	16.2224	0.18126
SNP_A-1892226,SNP_A-4246347	0	14.0812	0.295555
SNP_A-4246347,SNP_A-1866110	0	10.5869	0.564612
SNP_A-1866110,SNP_A-1976364	0	6.73055	0.874894
SNP_A-1976364,SNP_A-2244721	0	15.3137	0.224728
SNP_A-2244721,SNP_A-1976404	0	16.4532	0.171351
SNP_A-1976404,SNP_A-1976422	0	10.1186	0.605557
SNP_A-1976422,SNP_A-1976424	0	8.51026	0.744093
SNP_A-1976424,SNP_A-2148898	0	10.0411	0.612354
SNP_A-2148898,SNP_A-1837779	0	9.7257	0.64001
SNP_A-1837779,SNP_A-1783083	0	5.89238	0.921409
SNP_A-1783083,SNP_A-2254910	0	6.10645	0.910621
SNP_A-2254910,SNP_A-2076855	0	10.4986	0.572305
SNP_A-2076855,SNP_A-1893989	0	19.1355	0.0853102
SNP_A-1893989,SNP_A-1896968	0	13.0245	0.367263
SNP_A-1896968,SNP_A-1883628	0	10.4734	0.574506
SNP_A-1883628,SNP_A-2044586	0	11.345	0.499607
SNP_A-2044586,SNP_A-4248565	0	11.8778	0.455543
SNP_A-4248565,SNP_A-2070937	0	11.6651	0.47294
SNP_A-2070937,SNP_A-1929220	0	16.6035	0.165132
SNP_A-1929220,SNP_A-4276588	0	16.2517	0.179976
SNP_A-4276588,SNP_A-2210277	0	13.4685	0.335929
SNP_A-2210277,SNP_A-2286014	0	14.7355	0.256219
SNP_A-2286014,SNP_A-4234959	0	12.6808	0.392662
SNP_A-4234959,SNP_A-4268034	0	11.174	0.514072
SNP_A-4268034,SNP_A-2218243	0	11.1219	0.518502
SNP_A-2218243,SNP_A-2138088	0	5.1735	0.951931
SNP_A-2138088,SNP_A-2245100	0	9.58007	0.652747
SNP_A-2245100,SNP_A-1976613	0	13.4953	0.33409
SNP_A-1976613,SNP_A-2254666	0	13.2291	0.352609
SNP_A-2254666,SNP_A-1976617	0	6.35003	0.897419
SNP_A-1976617,SNP_A-2179846	0	5.72913	0.929116
SNP_A-2179846,SNP_A-4304850	0	7.79182	0.80118
SNP_A-4304850,SNP_A-2193296	0	13.6018	0.326857
SNP_A-2193296,SNP_A-2115096	0	13.827	0.311892
SNP_A-2115096,SNP_A-4249573	0	16.6886	0.16169
SNP_A-4249573,SNP_A-2199983	0	17.3654	0.136363
SNP_A-2199983,SNP_A-2216886	0	12.8604	0.379272
SNP_A-2216886,SNP_A-1784092	0	11.6769	0.471963
SNP_A-1784092,SNP_A-4284734	0	11.2939	0.503917
SNP_A-4284734,SNP_A-2264498	0	15.8337	0.198972
SNP_A-2264498,SNP_A-2062863	0	13.4538	0.336939
SNP_A-2062863,SNP_A-4294455	0	8.51977	0.743308
SNP_A-4294455,SNP_A-4256228	0	12.3449	0.418396
SNP_A-4256228,SNP_A-2241759	0	13.9352	0.304868
SNP_A-2241759,SNP_A-1890336	0	23.7184	0.0222101
SNP_A-1890336,SNP_A-2210767	0	12.7378	0.388381
SNP_A-2210767,SNP_A-2088503	0	12.6759	0.39303
SNP_A-2088503,SNP_A-4259121	0	14.645	0.261424
SNP_A-4259121,SNP_A-4304818	0	10.7873	0.547226
SNP_A-4304818,SNP_A-1858287	0	10.2668	0.592564
SNP_A-1858287,SNP_A-1904399	0	16.5574	0.16702
SNP_A-1904399,SNP_A-1797462	0	14.3376	0.279673
SNP_A-1797462,SNP_A-1812285	0	7.35523	0.833274
SNP_A-1812285,SNP_A-2089768	0	9.09759	0.694573
SNP_A-2089768,SNP_A-2138967	0	11.198	0.512035
SNP_A-2138967,SNP_A-2293587	0	15.3387	0.223436
SNP_A-2293587,SNP_A-1866723	0	16.5451	0.167524
SNP_A-1866723,SNP_A-2198875	0	16.121	0.185757
SNP_A-2198875,SNP_A-1876532	0	20.9582	0.0509961
SNP_A-1876532,SNP_A-2045365	0	14.6929	0.258662
SNP_A-2045365,SNP_A-1790323	0	11.7332	0.467336
SNP_A-1790323,SNP_A-1908423	0	16.0816	0.187528
SNP_A-1908423,SNP_A-2313376	0	10.1594	0.601981
SNP_A-2313376,SNP_A-2103572	0	18.0291	0.11481
SNP_A-2103572,SNP_A-2257259	0	15.7951	0.200803
SNP_A-2257259,SNP_A-2212109	0	19.1662	0.0845951
SNP_A-2212109,SNP_A-2050838	0	15.8842	0.196597
SNP_A-2050838,SNP_A-2228671	0	15.5682	0.211822
SNP_A-2228671,SNP_A-2189413	0	17.4775	0.132501
SNP_A-2189413,SNP_A-1814326	0	17.9158	0.118272
SNP_A-1814326,SNP_A-2130236	0	14.6011	0.263981
SNP_A-2130236,SNP_A-4260721	0	13.7037	0.320029
SNP_A-4260721,SNP_A-1943536	0	15.9747	0.192397
SNP_A-1943536,SNP_A-2262324	0	10.7886	0.547113
SNP_A-2262324,SNP_A-2237433	0	9.22093	0.683953
SNP_A-2237433,SNP_A-1914158	0	13.0906	0.362492
SNP_A-1914158,SNP_A-2293474	0	13.4812	0.335058
SNP_A-2293474,SNP_A-2313498	0	9.5227	0.657755
SNP_A-2313498,SNP_A-1781089	0	14.6863	0.259039
SNP_A-1781089,SNP_A-2151590	0	16.1987	0.182302
SNP_A-2151590,SNP_A-1977236	0	17.5069	0.131502
SNP_A-1977236,SNP_A-1977240	0	15.2926	0.225825
SNP_A-1977240,SNP_A-4254520	0	13.7381	0.317748
SNP_A-4254520,SNP_A-4255283	0	17.1334	0.144647
SNP_A-4255283,SNP_A-2080086	0	17.1778	0.14303
SNP_A-2080086,SNP_A-2263740	0	9.74457	0.638358
SNP_A-2263740,SNP_A-2117245	0	11.3808	0.496598
SNP_A-2117245,SNP_A-1938435	0	17.6545	0.126591
SNP_A-1938435,SNP_A-4286542	0	20.8366	0.0528248
SNP_A-4286542,SNP_A-2081254	0	22.8994	0.0285926
SNP_A-2081254,SNP_A-2176062	0	18.7592	0.0945082
SNP_A-2176062,SNP_A-2170154	0	14.0066	0.300289
SNP_A-2170154,SNP_A-1834794	0	14.2339	0.286024
SNP_A-1834794,SNP_A-2300384	0	21.7847	0.0400049
SNP_A-2300384,SNP_A-4210260	0	16.1107	0.186219
SNP_A-4210260,SNP_A-4295273	0	16.661	0.162798
SNP_A-4295273,SNP_A-1819506	0	21.1832	0.0477609
SNP_A-1819506,SNP_A-2309116	0	18.7675	0.0942963
SNP_A-2309116,SNP_A-2048919	0	13.6867	0.32116
SNP_A-2048919,SNP_A-1806734	0	11.6988	0.47016
SNP_A-1806734,SNP_A-1910006	0	17.946	0.117339
SNP_A-1910006,SNP_A-2178655	0	18.3881	0.104404
SNP_A-2178655,SNP_A-2170572	0	8.40897	0.75241
SNP_A-2170572,SNP_A-1958268	0	17.1682	0.143377
SNP_A-1958268,SNP_A-4247437	0	19.0782	0.0866597
SNP_A-4247437,SNP_A-1792083	0	11.2667	0.506212
SNP_A-1792083,SNP_A-1879451	0	8.60965	0.735861
SNP_A-1879451,SNP_A-2253081	0	10.4797	0.573952
SNP_A-2253081,SNP_A-1977607	0	6.6386	0.880544
SNP_A-1977607,SNP_A-2263991	0	4.94826	0.959685
SNP_A-2263991,SNP_A-1977652	0	1.9957	0.999412
SNP_A-1977652,SNP_A-1792245	0	3.99663	0.983497
SNP_A-1792245,SNP_A-1895320	0	3.63673	0.989136
SNP_A-1895320,SNP_A-2156228	0	12.0853	0.438855
SNP_A-2156228,SNP_A-4293240	0	5.23205	0.949776
SNP_A-4293240,SNP_A-2166883	0	5.21746	0.950318
SNP_A-2166883,SNP_A-2197348	0	4.25245	0.978438
SNP_A-2197348,SNP_A-1999927	0	14.9847	0.242277
SNP_A-1999927,SNP_A-1872527	0	15.3305	0.223859
SNP_A-1872527,SNP_A-2200040	0	9.24137	0.682188
SNP_A-2200040,SNP_A-2204442	0	11.4946	0.487074
SNP_A-2204442,SNP_A-4238042	0	8.97729	0.704869
SNP_A-4238042,SNP_A-4234899	0	8.15735	0.772716
SNP_A-4234899,SNP_A-4235254	0	10.4022	0.580717
SNP_A-4235254,SNP_A-1911072	0	12.9863	0.370038
SNP_A-1911072,SNP_A-4245814	0	15.348	0.222952
SNP_A-4245814,SNP_A-4254650	0	15.879	0.196839
SNP_A-4254650,SNP_A-4291348	0	12.2304	0.427362
SNP_A-4291348,SNP_A-2290373	0	8.66083	0.731595
SNP_A-2290373,SNP_A-1956381	0	10.1143	0.605935
SNP_A-1956381,SNP_A-2115313	0	11.1141	0.519167
[truncated: 342,679 more rows]
